# Supplementary material for: Angular Leaf Spot Resistance Loci Associated With Different Plant Growth Stages in Common Bean
Source: Front Plant Sci. 2021 Apr 13;12:647043. doi: 10.3389/fpls.2021.647043 (PMC8078856; doi:10.3389/fpls.2021.647043)
Supplement: Supplementary Table 1 — Details of the 125 carioca cultivars that make up the CDP: name, grain size (mm), commercial classification, institution of origin, adjusted mean (BLUE), normalized data of evaluation of resistance to angular leaf spot at different plant growth stages (V2, V3, and R8 stages), genealogy, and genotypic matrix. [file Table_1.XLSX]

## Sheet: CDP
Table S1. Details of the 125 carioca cultivars that make up the PDC: Name, grain size (mm), commercial classification, the institution of origin, Adjusted mean (BLUE), and normalized data of the resistance evaluation to the angular leaf spot on different plant growth stages (V2, V3 and R8 stages), genealogy, and genotypic matrix.
Label	Genotype	Grain Size (mm)	Type	Source Institution	V2	V2 (normal)	V3	V3 (normal)	R8	R8 (normal)	Pedigree	ss715647342	ss715639516	ss715639517	ss715646260	ss715648855	ss715647678	ss715647676	ss715647677	ss715648030	ss715645089	ss715649655	ss715648192	ss715648188	ss715648189	ss715644931	ss715649523	ss715645586	ss715645597	ss715645596	ss715645594	ss715645591	ss715645590	ss715645589	ss715648159	ss715648158	ss715648162	ss715648161	ss715639795	ss715646777	ss715648278	ss715648277	ss715648372	ss715648373	ss715648382	ss715648383	ss715648374	ss715648378	ss715648380
1	A443	13	Accessions	CIAT	3	1.1955	4.3	1.5507	2	1.4436	--	A	G	G	G	A	G	A	G	G	G	G	A	A	A	A	G	A	G	G	A	G	G	G	A	A	A	G	A	G	G	A	A	A	A	A	A	A	A
2	A449	10	Accessions	CIAT	3	1.1927	4.7	1.5857	1.3	1.0688	--	A	G	G	A	A	G	A	G	G	G	G	A	A	A	A	G	A	G	G	A	G	G	G	A	A	A	G	A	G	G	A	A	A	A	A	A	A	A
3	ANFC5	11.5	Cultivar	Agro Norte Pesquisa e Sementes	5.8	1.3427	4	1.5157	1	0.8814	Secrecy	A	G	G	A	A	G	G	A	G	G	G	G	G	G	A	G	A	A	A	G	A	A	A	G	G	A	G	A	A	A	G	G	G	G	G	G	G	G
4	ANFC9	12.5	Cultivar	Agro Norte Pesquisa e Sementes	3.5	1.2357	4	1.5089	1	0.8814	Secrecy	A	G	G	A	A	G	G	A	G	G	G	G	G	G	A	G	A	A	A	G	A	A	A	G	G	A	G	A	A	A	G	G	G	G	G	G	G	G
5	Aporé	12	Cultivar	CNPAF/EMBRAPA	3.5	1.2181	4.7	1.5811	1.7	1.2562	A 445 (Carioca x México 168) x A 246 (Carioca x BAT 76)	A	G	G	A	A	G	A	G	G	G	G	A	A	A	A	G	A	G	G	A	G	G	G	A	A	A	G	A	G	G	A	A	A	A	A	A	A	A
7	BFS24	13	Accessions	--	3.3	1.2078	5.3	1.651	1	0.8814	--	G	G	G	A	A	G	G	A	G	G	G	G	G	G	A	G	A	A	A	G	A	A	A	G	G	A	G	A	A	A	G	G	G	G	G	G	G	G
9	Branquinho	10	Cultivar	Agro Norte Pesquisa e Sementes	5.5	1.3343	3.7	1.4739	2	1.3812	Secrecy	A	G	G	A	A	G	G	A	G	G	G	G	G	G	A	G	A	A	A	G	A	A	A	G	G	A	G	A	A	A	G	G	G	G	G	G	G	G
10	BRS-Talismã	12	Cultivar	EMBRAPA	3.3	1.2156	3.3	1.4209	2.3	1.5686	Recurrent selection: BAT 477, IAPAR 14, FT 84-29, Jalo EEP, A 252, A 77, Ojo de Liebre, ESAL 645, Pintado, Carioca, ESAL 645, P 85, P 103, H-4, AN910522, ESAL 624, Carioca MG	G	G	G	A	A	G	G	A	G	G	G	G	G	G	A	A	R	A	A	G	A	A	A	G	G	G	A	A	A	A	G	G	G	G	G	A	G	A
11	BRS-Cometa	10.5	Cultivar	EMBRAPA	2.3	1.1452	4.7	1.5857	1.3	1.0688	A 769 / 4 / EMP 250 /// A 429 / XAN 252 // C 8025 / G 4449 /// WAF 2 / A 55 // GN 31 / XAN 170	G	G	G	A	G	G	G	A	G	G	G	G	G	G	A	G	G	A	A	G	A	A	A	G	G	A	G	A	A	A	G	G	G	G	G	G	G	G
12	BRS-Estilo	11.5	Cultivar	EMBRAPA	2.5	1.1603	3.7	1.4739	1.7	1.2562	EMP 250 /4/ A 769 /// A 429 / XAN 252 // V 8025 / PINTO VI 114	A	G	G	A	A	G	G	A	G	G	G	G	G	G	A	A	A	G	G	A	G	G	G	A	A	A	G	A	G	G	A	A	A	G	G	G	G	G
14	GHJ78985	12	Accessions	--	3.5	1.2279	4.7	1.5857	1.7	1.2562	--	A	G	G	A	A	G	G	A	G	G	G	G	G	G	A	A	G	A	A	G	A	A	A	G	G	A	G	A	A	A	G	G	G	G	G	G	G	G
15	BRS-Horizonte	11.5	Cultivar	EMBRAPA	2.5	1.1653	3.7	1.4739	1.7	1.2562	EMP 250 /4/ A 769 /// A 429 / XAN 252 // Pinto VI 114	G	G	G	A	A	G	G	A	G	G	G	G	G	G	A	G	A	A	A	G	A	A	A	G	G	A	G	A	A	A	G	G	G	G	G	G	G	G
16	BRS-Madrepérola	11.5	Cultivar	EMBRAPA	3.5	1.2279	5	1.616	2.3	1.5686	AN 512666-0 X AN 730031	G	G	G	A	G	G	G	A	G	G	G	G	G	G	A	G	A	A	A	G	A	A	A	G	G	A	G	A	A	A	G	G	G	G	G	G	G	G
17	BRS-Pérola	12	Cultivar	EMBRAPA	3.3	1.2156	4.7	1.5811	1.3	1.0688	selection in Aporé pure lines	G	G	G	A	A	G	G	A	G	G	G	G	G	G	A	G	A	A	A	G	A	A	A	G	G	A	G	A	A	A	G	G	G	G	G	G	G	G
18	BRS-Pontal	10	Cultivar	EMBRAPA	3.5	1.2181	5	1.616	1	0.8814	BZ3836 // FEB 166 / AN910523	A	G	G	A	A	G	G	A	G	G	G	G	G	G	A	A	G	A	A	G	A	A	A	G	G	A	G	A	A	A	G	G	G	G	G	G	G	G
20	GHT89123	12.5	Accessions	--	2.5	1.1491	3	1.3791	2.3	1.5686	--	G	A	A	A	G	A	G	G	A	A	G	G	G	G	A	G	A	A	A	G	A	A	A	G	G	A	G	A	A	A	G	G	G	G	G	G	G	G
21	CNFC11948	12	Accessions	--	2	1.1251	2	1.2311	3	1.7856	--	G	G	G	A	G	G	G	A	G	G	G	G	G	G	A	G	A	A	A	G	A	A	A	G	G	A	G	A	A	A	G	G	G	G	G	G	G	G
24	Caneludo	10	Landrace	Landrace	3	1.2005	1.3	1.077	1	0.8814	Landrace	G	G	G	A	A	G	G	A	G	G	G	G	G	G	A	G	A	A	A	G	A	A	A	G	G	A	G	A	A	A	G	G	G	G	G	G	G	G
25	Carioca-75dias	11	Landrace	Landrace	3	1.2055	4	1.5089	2	1.4436	--	A	G	G	A	A	G	G	A	G	G	G	G	G	G	A	G	A	A	A	G	A	A	A	G	G	A	G	A	A	A	G	G	G	G	G	G	G	G
26	Carioca-80	11.5	Cultivar	IAC	4	1.2659	4.7	1.5811	2.7	1.5982	Carioca/Cornell 49-242	A	G	G	A	A	G	G	A	G	G	G	G	G	G	A	G	A	A	A	G	A	A	A	G	G	A	G	A	A	A	G	G	G	G	G	G	G	G
27	Carioca antigo	10.5	Landrace	Landrace	4	1.2552	4.7	1.5811	1	0.8814	--	G	A	A	A	A	G	G	A	G	G	G	G	G	G	A	G	A	A	A	G	A	A	A	G	G	A	G	A	A	A	G	G	G	G	G	G	G	G
28	Carioca Comum	10.5	Cultivar	IAC	3.5	1.2279	4	1.5089	2.7	1.6607	Originated from the chumbinho variety	A	G	G	A	A	G	G	A	G	G	G	G	G	G	A	G	A	A	A	G	A	A	A	G	G	A	G	A	A	A	G	G	G	G	G	G	G	G
32	Carioca Lustroso	12	Landrace	Landrace	4.5	1.2857	4	1.5089	3.7	1.9831	Landrace	G	G	G	A	G	G	G	A	G	G	G	G	G	G	A	G	A	A	A	G	A	A	A	G	G	A	G	A	A	A	G	G	G	G	G	G	G	G
33	Carioca-MG	9.5	Cultivar	CNPAF	5.8	1.3446	2.3	1.2842	1.3	1.0688	Carioca 80 X Rio Tibagi	A	G	G	A	A	G	G	A	G	G	G	G	G	G	A	A	A	A	A	G	A	A	A	G	G	G	A	A	A	A	G	G	G	G	G	A	G	A
34	Carioca Grande	11.5	Landrace	Landrace	4	1.2583	3.3	1.4322	2	1.4436	obtained from the Pitoco landrace breeding	A	G	G	A	A	G	G	A	G	G	G	G	G	G	A	G	A	A	A	G	A	A	A	G	G	A	G	A	A	A	G	G	G	G	G	G	G	G
35	Carioca sem cipo	12.5	Landrace	Landrace	5.8	1.3446	4.3	1.5507	3.7	2.0026	--	A	G	G	A	A	G	G	A	G	G	G	G	G	G	A	G	A	A	A	G	A	A	A	G	G	A	G	A	A	A	G	G	G	G	G	G	G	G
37	Carioquinha limpo	11.5	Landrace	Landrace	3	1.1955	5.3	1.6464	1	0.8814	--	A	G	G	A	A	G	G	A	G	G	G	G	G	G	A	R	A	A	A	G	A	A	A	G	G	R	R	A	A	A	G	G	G	G	G	G	G	G
38	CHC011751	11.5	Line	IAPAR	3.5	1.2279	4.3	1.5507	2	1.4436	BRS Campeiro X IAC Eté	G	G	G	A	R	G	G	A	G	G	G	G	G	G	A	G	A	A	A	G	A	A	A	G	G	A	G	A	A	A	G	G	G	G	G	G	G	G
39	CNFC11954	10.5	Line	EMBRAPA	3.5	1.2181	4.7	1.5857	2	1.3812	--	G	G	G	A	A	G	G	A	G	G	G	G	G	G	A	G	A	A	A	G	A	A	A	G	G	A	G	A	A	A	G	G	G	G	G	G	G	G
40	Coreata	11	Landrace	Landrace	4	1.2631	5	1.6207	1.3	1.0688	--	A	G	G	A	A	G	G	A	G	G	G	G	G	G	A	G	A	A	A	G	A	A	A	G	G	A	G	A	A	A	G	G	G	G	G	G	G	G
42	EMP407	12	Line	EMBRAPA	2	1.1251	3.7	1.4739	2.3	1.5686	--	G	G	G	A	A	G	G	A	G	G	G	G	G	G	A	G	A	A	A	G	A	A	A	G	G	G	A	A	A	A	G	G	G	G	G	A	G	A
43	ESAL609	11	Line	ESAL	3.3	1.2206	5	1.616	2.3	1.5686	mass selection from 8 different crossbreeding populations	G	G	G	A	G	G	G	A	G	G	G	A	A	A	A	G	G	A	G	A	G	A	A	G	G	G	A	A	A	A	G	G	G	G	G	G	G	G
44	ESAL651	10.5	Line	ESAL	4.5	1.2809	3	1.3904	1.7	1.2562	--	G	G	G	A	A	G	G	A	G	G	G	G	G	G	A	A	A	A	A	G	A	A	A	G	G	G	A	A	A	A	G	G	G	G	G	A	G	A
45	GHT89521	11.5	Accessions	--	4.3	1.2706	4.7	1.5857	5	2.2996	--	G	G	G	A	A	G	G	A	G	G	G	G	G	G	A	G	A	A	A	G	A	A	A	G	G	A	G	A	A	A	G	G	G	G	G	G	G	G
46	FEB176	10	Line	EMBRAPA	2.3	1.1452	3.7	1.4739	3.7	1.9831	--	G	G	G	A	G	G	G	A	G	G	G	G	G	G	A	G	G	A	A	G	A	A	A	G	G	A	G	A	A	A	G	G	G	G	G	G	G	G
47	FEB177	10.5	Line	EMBRAPA	4	1.2583	4.7	1.5857	3.3	1.8582	--	G	G	G	A	A	G	G	A	G	G	G	G	G	G	A	G	A	A	A	G	A	A	A	G	G	A	G	A	A	A	G	G	G	G	G	G	G	G
48	FEB178	11.5	Line	EMBRAPA	2.8	1.1804	6.3	1.7354	2.7	1.6935	--	G	G	G	A	A	G	G	A	G	G	G	G	G	G	A	G	A	A	A	G	A	A	A	G	G	A	G	A	A	A	G	G	G	G	G	G	G	G
50	FEB180	11.5	Line	EMBRAPA	4	1.2631	1.3	1.077	4.7	2.2399	--	A	G	G	A	A	G	G	A	G	G	G	G	G	G	A	A	A	G	G	A	G	G	G	A	A	A	G	A	G	G	A	A	A	G	G	G	G	G
51	FEB200	11	Line	EMBRAPA	3	1.1927	3	1.3791	4	2.0752	--	G	G	G	A	G	G	G	A	G	G	G	G	G	G	A	G	G	A	A	G	A	A	A	G	G	A	G	A	A	A	G	G	G	G	G	G	G	G
52	FT-Bonito	11.5	Cultivar	FT-Sementes	3.5	1.2279	2	1.2072	5	2.2996	IAPAR-14 / IAC-Carioca 80	A	G	G	A	A	G	G	A	G	G	G	G	G	G	A	G	A	A	A	G	A	A	A	G	G	A	G	A	A	A	G	G	G	G	G	G	G	G
53	FT-Paulistinha	11.5	Cultivar	FT-Sementes	3	1.1955	3.7	1.4739	2.7	1.6607	Carioca / México 168 // Carioca 1070	A	G	G	A	A	G	G	A	G	G	G	G	G	G	A	G	A	A	A	G	A	A	A	G	G	A	G	A	A	A	G	G	G	G	G	G	G	G
54	FT-Porto Real	12	Cultivar	FT-Sementes	4	1.2631	4.3	1.5507	4.7	2.2399	FT 85-75	A	G	G	A	A	G	G	A	G	G	G	G	G	G	A	G	A	A	A	G	A	A	A	G	G	A	G	A	A	A	G	G	G	G	G	G	G	G
55	G-970	11.5	Accessions	--	2.8	1.1614	5	1.616	3.3	1.8777	--	G	G	G	A	A	G	G	A	G	G	G	G	G	G	A	A	G	A	A	G	A	A	A	G	G	A	G	G	A	G	A	A	A	A	A	A	A	A
56	Gen86-12A122	12.5	Line	IAC	5	1.3111	1.7	1.1541	3.3	1.8582	--	A	G	G	A	A	G	G	A	G	G	G	G	G	G	A	G	A	A	A	G	A	A	A	G	G	A	G	A	A	A	G	G	G	G	G	G	G	G
57	GenTS3-3	13	Line	IAC	2.8	1.1804	6	1.7084	4.7	2.2399	--	G	G	G	G	A	G	A	G	G	G	G	A	A	A	A	G	A	G	G	A	G	G	G	A	A	A	G	A	G	G	A	A	A	A	A	A	A	A
58	GenTS4-8	13	Line	IAC	4.5	1.2904	2	1.2072	4.3	2.1673	--	A	G	G	A	A	G	A	G	G	G	G	A	A	A	A	G	A	G	G	A	G	G	G	A	A	A	G	A	G	G	A	A	A	A	A	A	A	A
59	Gen05C1-3-3-1-1	9.5	Line	IAC	3	1.2005	5.3	1.651	5.7	2.432	--	A	G	G	A	G	A	G	G	A	A	A	G	A	G	G	G	A	G	G	G	G	A	G	A	A	G	G	G	G	A	A	G	A	G	A	G	G	G
60	Gen05C2-1-1-1-1	10.5	Line	IAC	3	1.1843	6.7	1.7658	3.3	1.9105	--	A	G	G	A	A	G	G	A	G	G	G	G	G	G	A	G	A	A	A	G	A	A	A	G	G	A	G	A	A	A	G	G	G	G	G	G	G	G
61	Gen05C2-1-1-1-3	12	Line	IAC	2.5	1.1653	4.7	1.5857	1.3	1.0688	--	G	G	G	A	A	G	G	A	G	G	G	G	G	G	A	G	A	A	A	G	A	A	A	G	G	A	G	A	A	A	G	G	G	G	G	G	G	G
62	Gen05C2-1-6-1-1	11.5	Line	IAC	3	1.1927	3.3	1.4322	1.7	1.2562	--	A	G	G	A	G	G	G	A	G	G	G	A	G	A	A	G	A	G	G	A	G	G	G	G	A	G	A	A	A	A	G	G	G	G	G	G	G	G
63	Gen05C3-2-4-1-1	10.5	Line	IAC	3.3	1.2078	3.7	1.4739	2	1.3812	--	G	G	G	A	G	G	G	A	G	G	G	G	G	G	A	G	G	A	A	G	A	A	A	G	G	A	G	A	A	A	G	G	G	G	G	G	G	G
65	Gen05C4-3-1-1-2	11	Line	IAC	3.5	1.2279	5.3	1.651	2.7	1.6935	--	G	G	G	A	A	G	G	A	G	G	G	G	G	G	A	A	A	A	A	G	A	A	A	G	G	A	G	A	A	A	G	G	G	G	G	G	G	G
66	Gen05C4-4-3-1-2	10.5	Line	IAC	3	1.2005	2.3	1.2842	2	1.4436	--	A	G	G	A	A	G	G	A	G	G	G	G	G	G	A	G	A	A	A	G	A	A	A	G	G	A	G	A	A	A	G	G	G	G	G	G	G	G
67	Gen05C4-6-2-1-2	11	Line	IAC	3.5	1.2357	1.7	1.1541	1.7	1.2562	--	A	G	G	A	A	G	G	A	G	G	G	G	G	G	A	A	A	A	A	G	A	A	A	G	G	A	G	A	A	A	G	G	G	G	G	A	G	A
68	Gen05C6-3-5-2-1	11.5	Line	IAC	2	1.1251	3.3	1.4322	2.7	1.6935	--	G	G	G	A	A	G	G	A	G	G	G	G	G	G	A	G	A	G	G	A	A	G	G	A	G	G	A	G	A	A	G	G	G	G	G	A	G	A
69	Gen05C6-4-5-1-2	10	Line	IAC	4.3	1.2753	2	1.2072	3	1.7856	--	A	G	G	A	A	G	G	A	G	G	G	G	G	G	A	G	A	G	G	A	A	G	G	A	G	G	A	G	A	A	G	G	G	G	G	A	G	A
70	Gen05P5-3-8-1	11	Line	IAC	4.5	1.2904	4	1.5157	4	2.0752	--	G	G	G	G	A	G	G	A	G	G	G	G	G	G	A	G	A	A	A	G	A	A	A	G	G	A	G	A	A	A	G	G	G	G	G	G	G	G
71	Gen05PR13-2-2-1-2	12	Line	IAC	4.3	1.2656	3.3	1.4322	3	1.7856	--	A	G	G	A	G	A	G	G	A	A	A	G	A	G	G	G	A	A	A	G	A	A	A	G	G	A	G	A	A	A	G	G	G	G	G	G	G	G
72	GEN-C972	10	Line	IAC	1.8	1.0939	1.3	1.077	1	0.8814	--	G	G	G	A	A	G	G	A	G	G	G	G	G	G	A	A	G	A	A	G	A	A	A	G	G	A	G	A	A	A	G	G	G	G	G	A	G	A
73	405-Goytacazes	11.5	Cultivar	EMCAPA	3.5	1.2279	4.7	1.5857	1	0.8814	A106 x A103	G	A	A	A	A	G	G	A	G	G	G	G	G	G	A	G	A	A	A	G	A	A	A	G	G	A	G	A	A	A	G	G	G	G	G	G	G	G
74	H96A31-P2-1-1-1-1	10.5	Line	IAC	2.8	1.1804	2	1.2311	1	0.8814	--	G	G	G	A	A	G	G	A	G	G	G	G	R	G	R	G	A	R	R	G	R	A	R	R	R	R	G	R	A	A	G	G	G	G	G	R	G	R
75	H96A102-1-1-152	10.5	Line	IAC	5	1.305	2.3	1.2842	3	1.7856	(Aruã.G5686).(Xan251.Akytã).(Pyatã.Mar1)xPérola	G	A	G	A	A	G	G	A	G	G	G	G	G	G	A	G	A	G	G	A	A	G	G	A	A	G	G	G	A	A	G	G	G	G	G	G	G	G
76	H96A102-5-1-52-1A	11.5	Line	IAC	4.3	1.2656	1.7	1.1541	1.7	1.2562	--	G	A	G	A	A	G	G	A	G	G	G	G	G	G	A	G	A	G	G	A	A	G	G	A	A	G	G	G	A	A	G	G	G	G	G	G	G	G
77	IAC-1850	11	Cultivar	IAC	2.8	1.1804	1.3	1.077	1.7	1.2562	Seleção 940 x Seleção 847	A	G	G	A	A	G	G	A	G	G	G	R	R	R	A	G	A	G	G	A	A	G	G	A	G	G	A	G	A	G	A	A	A	A	A	A	A	A
78	IAC-Alvorada	10	Cultivar	IAC	3	1.1955	3	1.3791	6.3	2.5426	{(IAC Carioca Pyatã . A686) x [(IACMaravilha . G2338) . (IAC Maravilha . And277)]} x L317-1	A	G	G	A	R	A	G	R	R	A	G	G	G	G	A	G	A	A	A	G	A	A	A	G	G	A	G	A	A	A	G	G	G	G	G	G	G	G
79	IAC-Apua	11	Cultivar	IAC	2	1.1251	3.3	1.4322	1	0.8814	Emp81Xh853-50-2	A	G	G	A	A	G	G	A	G	G	G	G	G	G	A	G	A	G	G	A	A	A	A	A	G	G	A	G	A	G	A	A	A	A	A	A	A	A
80	IAC-Aysó	10.5	Cultivar	IAC	2.3	1.1291	4.3	1.5507	2	1.3812	Carioca / Cornell 49-242	A	G	G	A	A	G	G	A	G	G	G	G	G	G	A	G	A	A	A	G	A	A	A	G	G	A	G	A	A	A	G	G	G	G	G	G	G	G
82	IAC-Akytã	11	Cultivar	IAC	2.8	1.1804	2.7	1.3373	3.7	1.9831	DOR41 x (10-3-1.TU1B1-2.10-9-1)	G	G	G	A	G	G	G	A	G	G	G	G	G	G	A	G	A	G	G	A	A	G	G	A	G	G	A	G	A	G	A	A	A	A	A	A	A	A
83	IAC-Aruã	10.5	Cultivar	IAC	4.8	1.3008	4	1.5157	2	1.3812	(10771.122) x [(H5380-41.A156) x (H5380-41.AB136)]	A	G	G	A	A	G	A	G	G	G	G	G	G	G	A	G	G	A	A	G	A	A	A	G	G	G	A	A	A	A	G	G	G	G	G	A	G	A
85	IAC-Pyatã	10.5	Cultivar	IAC	2.8	1.1804	6.3	1.7354	2	1.4436	DOR41 x (10-3-1.TU1B1-2.10-9-1)	A	G	G	A	G	G	G	A	G	G	G	G	G	G	A	G	A	G	G	A	A	G	G	A	G	G	A	G	A	G	A	A	A	A	A	A	A	A
86	IAC-Tybatã	11	Cultivar	IAC	3.3	1.2156	3.7	1.4739	3	1.7856	L933 x LM30630,	A	G	G	A	A	G	G	A	G	G	G	G	G	G	A	G	A	G	G	A	A	G	G	A	G	G	A	G	A	A	G	G	G	G	G	A	G	A
87	IAC-Formoso	10.5	Cultivar	IAC	1.5	1.0626	5.7	1.6814	5.3	2.3504	{(Vax1 x IAC - Carioca Aruã) x [(IAC - Carioca Akytã x IAPAR 14) x A686}XCNFC9484	G	G	G	A	G	G	G	A	G	G	G	G	G	G	A	G	A	A	A	G	A	A	A	G	G	A	G	A	A	A	G	G	G	G	G	G	G	G
88	IAC-Imperador	10	Cultivar	IAC	2	1.1251	3.3	1.4322	3	1.7856	[(IAC Carioca Eté x Carioca Precoce) x IAC Carioca Eté] x 60 Dias	A	G	G	A	A	G	G	A	G	G	G	G	G	G	A	G	A	R	R	G	R	A	R	R	R	A	G	A	A	A	G	G	G	G	G	G	G	G
90	Gen05C2-1-2-3-1	10.5	Cultivar	IAC	3.8	1.2508	5.3	1.6464	3	1.7856	--	A	G	G	A	G	A	G	G	A	A	A	G	A	G	G	G	A	R	R	G	R	A	R	R	R	R	G	R	R	A	R	G	R	G	R	G	G	G
91	IAC-Sintonia	10.5	Cultivar	IAC	3.5	1.2307	5	1.616	3.7	2.0026	IAC Alvorada x Pérola	A	G	G	A	A	G	G	A	G	G	G	G	G	G	A	G	R	A	A	G	A	A	A	G	G	A	G	A	A	A	G	G	G	G	G	G	G	G
92	IAC-Tuna	11.5	Cultivar	IAC	4	1.2552	5	1.616	1.3	1.0688	(Emp81xDor41xH1178-100 51-1-1-1,2) x Alemão	G	G	G	A	A	G	G	A	G	G	G	G	G	G	A	G	A	G	G	A	A	G	G	A	G	G	A	G	A	G	A	A	A	A	A	A	A	A
93	IAC-Votuporanga	10.5	Cultivar	IAC	2.8	1.1854	6.7	1.7658	4.3	2.1478	[(Emp81xH853-50-2) x (H853-50-2 x Phaseolus aborigineus)]	A	G	G	A	A	G	G	A	G	G	G	G	G	G	A	A	A	A	A	G	A	A	A	G	G	A	G	A	A	A	G	G	G	G	G	G	G	G
94	IAC-Ybate	11	Cultivar	IAC	3.5	1.2307	4.3	1.5507	1.3	1.0688	G4000xH858-50-2	G	G	G	A	A	G	G	A	G	G	G	G	G	G	A	A	A	A	A	G	A	A	A	G	G	G	A	A	A	G	A	A	A	A	A	A	A	A
95	IAPAR-BAC6RBAC	11	Line	IAPAR	3.5	1.2357	4.7	1.5857	1.7	1.2562	--	A	G	G	A	A	G	G	A	G	G	G	G	G	G	A	G	A	A	A	G	A	A	A	G	G	A	G	A	A	A	G	G	G	G	G	G	G	G
97	IAPAR-14	10.5	Cultivar	IAPAR	2.3	1.1291	6.3	1.7388	5.7	2.432	(Carioca 99 x G.N. Nebraska 1 Sel. 27) x BAT 614	A	G	G	A	A	G	G	A	G	G	G	G	G	G	A	G	A	A	A	G	A	A	A	G	G	A	G	A	A	A	G	G	G	G	G	G	G	G
99	IAPAR-72	11.5	Cultivar	IAPAR	3	1.1955	4.7	1.5857	1.7	1.2562	Carioca/Phaseolus coccineus	G	A	A	A	A	G	G	A	G	G	G	G	G	G	A	G	A	A	A	G	A	A	A	G	G	A	G	A	A	A	G	G	G	G	G	G	G	G
100	IAPAR-80	10	Cultivar	IAPAR	2.3	1.1452	3.3	1.4322	1	0.8814	2488 / EMP 117 /5/ Veranic 2 / Tlalnepantla 64 // Jamapa / Tara /// Carioca 99 / G.N.Nebraska1#27 /4/ Sel.Aroana	G	G	G	A	G	G	G	A	G	G	G	G	G	G	A	A	A	A	A	G	A	A	A	G	G	A	G	A	A	A	G	G	G	G	G	G	G	G
101	IAPAR-81	12.5	Cultivar	IAPAR	2.3	1.1452	5.7	1.6814	3.3	1.8777	Veranic 2 / Tlalnepantla 64 // Jamapa / Tara /// [(Carioca 99 /G.N.Nebraska 1#Sel 27) // Sel.Aroana]} /5/ Aroana /// Veranic 2 /Tlalnepantla 64 // Jamapa / Tara /4/ A 259	G	G	G	A	G	G	G	A	G	G	G	G	G	G	A	G	A	A	A	G	A	A	A	G	G	A	G	A	A	A	G	G	G	G	G	G	G	G
102	GHL45893	10.5	Accessions	--	3.3	1.2156	5.3	1.651	1.7	1.2562	--	A	G	G	A	A	G	G	A	G	G	G	G	G	G	A	G	A	A	A	G	A	A	A	G	G	A	G	A	A	A	G	G	G	G	G	G	G	G
103	IAPAR-Campos Gerais	10	Cultivar	IAPAR	2.8	1.1804	2.3	1.2842	2	1.4436	IAPAR 80 X Campeão 2	G	G	G	A	A	G	G	A	G	G	G	G	G	G	A	G	A	A	A	G	A	A	A	G	G	R	R	A	R	R	R	R	R	R	R	R	R	R
104	IPR-Celeiro	10	Cultivar	IAPAR	2.8	1.1804	2.3	1.2842	2.3	1.5686	HMD881 [((Porrillo Sintetico x MD821) x RM8454-8-4-cm)) x Carnaval]	G	G	G	A	G	G	G	A	G	G	G	G	G	G	A	G	A	A	A	G	A	A	A	G	G	A	G	A	A	A	G	G	G	G	G	G	G	G
105	IPR-Curió	11.5	Cultivar	IAPAR	3.5	1.2279	2.7	1.3373	5.3	2.3594	--	A	G	G	A	A	G	G	A	G	G	G	G	G	G	A	G	A	A	A	G	A	A	A	G	G	A	G	A	A	A	G	G	G	G	G	G	G	G
106	IPR-Eldorado	10	Cultivar	IAPAR	4.3	1.2782	1.7	1.1541	1.7	1.2562	RM 8454211 X IPAR 14	G	A	A	A	A	G	G	A	G	G	G	G	G	G	A	G	A	A	A	G	A	A	A	G	G	A	G	A	A	A	G	G	G	G	G	G	G	G
108	IPR-Sabiá	11.5	Cultivar	IAPAR	3	1.2005	1.7	1.1541	1	0.8814	--	G	G	G	A	G	G	G	A	G	G	G	A	A	A	A	G	A	G	G	A	A	G	G	A	G	G	A	G	A	G	A	A	A	A	A	A	A	A
109	INB854	12	Accessions	--	2.5	1.1603	2.3	1.2842	6	2.4828	--	A	G	G	G	A	G	G	A	G	G	G	G	G	G	A	G	G	A	A	G	A	A	A	G	G	A	G	A	A	A	G	G	G	G	G	A	G	A
110	INB858	10	Accessions	--	3.5	1.2307	3.7	1.4739	1	0.8814	--	A	G	G	A	A	G	G	A	G	G	G	G	G	G	A	A	A	A	A	G	A	A	A	G	G	A	G	A	A	A	G	G	G	G	G	G	G	G
111	INB859	11	Accessions	--	2.5	1.1653	2.7	1.326	2.3	1.5686	--	A	G	G	A	A	G	G	A	G	G	G	G	G	G	A	A	A	A	A	G	A	A	A	G	G	A	G	A	A	A	G	G	G	G	G	G	G	G
112	J/39-2-3-1	10.5	Line	IAC	2	1.1251	2.3	1.2842	1	0.8814	--	G	G	G	A	G	G	G	A	G	G	G	G	G	G	A	G	A	A	A	G	A	A	A	G	G	A	G	A	A	A	G	G	G	G	G	G	G	G
113	J/43-1-1-1	11.5	Line	IAC	2.5	1.1603	1.3	1.077	1.3	1.0688	--	G	G	G	A	A	G	G	A	G	G	G	G	G	G	A	A	A	A	A	G	A	A	A	G	G	G	A	A	A	A	G	G	G	G	G	A	G	A
114	J/43-5-1	10.5	Line	IAC	2.8	1.1804	3	1.3791	4	2.0752	--	G	G	G	A	A	G	G	A	G	G	G	G	G	G	A	G	A	G	G	A	A	G	G	A	G	G	A	G	A	G	A	A	A	A	A	A	A	A
115	J/54-5-1	10.5	Line	IAC	3	1.1955	3.3	1.4322	3.3	1.9105	--	G	G	G	A	G	A	G	G	A	A	A	G	A	G	G	G	A	G	G	G	G	A	G	A	A	G	G	G	G	A	A	G	A	G	A	G	G	G
116	J/61-5-3-1	11	Line	IAC	2.8	1.1804	5	1.616	2	1.4436	--	G	G	G	A	G	G	G	A	G	G	G	G	G	G	A	G	A	A	A	G	A	A	A	G	G	A	G	A	A	A	G	G	G	G	G	G	G	G
117	Jalocão	12	Landrace	Landrace	2.5	1.1491	6	1.7084	5	2.2996	--	A	G	G	A	A	G	G	A	G	G	G	G	G	G	A	G	A	A	A	G	A	A	A	G	G	A	G	A	A	A	G	G	G	G	G	G	G	G
118	IPR-139	12	Cultivar	IAPAR	2.5	1.1653	4.7	1.5857	3	1.7856	Selection from the cultivar IPR Juriti (Bat93/2/Caioca Sel99./Great Northern Nebraska 1/ sel#27/3/Sel.Aroana/4/A176/A259/5/II 133/ XAN87)	G	G	G	A	G	G	G	A	G	G	G	G	G	G	A	G	G	A	A	G	A	A	A	G	G	A	G	A	A	A	G	G	G	G	G	G	G	G
119	L306-1	10.5	Accessions	--	2.8	1.1804	4	1.5157	1	0.8814	--	G	G	G	A	A	G	G	A	G	G	G	G	G	G	A	G	A	A	A	G	A	A	A	G	G	A	G	A	A	A	G	G	G	G	G	G	G	G
120	L359-1	11	Accessions	--	2.3	1.1452	5.7	1.6814	2.7	1.6607	--	A	G	G	A	A	G	G	A	G	G	G	G	G	G	A	G	A	A	A	G	A	A	A	G	G	A	G	A	A	A	G	G	G	G	G	G	G	G
121	L476-2	10.5	Accessions	--	2.8	1.1854	5	1.616	1.3	1.0688	--	G	G	G	A	G	G	G	A	G	G	G	G	G	G	A	G	A	G	G	A	A	G	G	A	G	G	A	G	A	G	A	A	A	A	A	A	A	A
123	L485-1	11.5	Accessions	--	2	1.1251	4	1.5157	2.3	1.4732	--	R	G	G	A	A	G	G	A	G	G	G	G	G	G	A	R	A	A	A	G	A	A	A	G	G	A	G	A	A	A	G	G	G	G	G	G	G	G
124	L489-1	10	Accessions	--	3	1.1927	4	1.5089	4.7	2.2399	--	G	G	G	A	A	G	G	A	G	G	G	G	G	G	A	G	A	A	A	G	A	A	A	G	G	A	G	A	A	A	G	G	G	G	G	G	G	G
125	L501-4	12	Accessions	--	2.8	1.1804	4.3	1.5507	1.7	1.2562	--	G	G	G	A	A	G	G	A	G	G	G	G	G	G	A	R	A	A	A	G	A	A	A	R	R	A	G	A	A	A	G	G	G	G	G	G	G	G
126	L507-1	11	Accessions	--	1.8	1.0939	5	1.616	2.3	1.5686	--	G	G	G	A	A	G	G	A	G	G	G	G	G	G	A	A	A	A	A	G	A	A	A	G	G	A	G	A	A	A	G	G	G	G	G	A	G	G
128	LM93204328	10.5	Line	EMBRAPA	4	1.2533	5	1.6207	2	1.4436	--	A	G	G	A	G	G	G	A	G	G	G	A	A	A	A	G	G	A	G	A	G	A	A	G	G	G	A	A	A	A	G	G	G	G	G	G	G	G
129	LM95102682	10	Line	EMBRAPA	3.8	1.2508	5	1.616	2	1.4436	--	A	G	G	A	A	G	G	A	G	G	G	G	G	G	A	A	A	A	A	G	A	A	A	G	G	G	A	A	A	A	G	G	G	G	G	A	G	A
130	GHL89712	12	Accessions	--	3.5	1.2279	5	1.616	1.3	1.0688	--	A	G	G	A	A	G	G	A	G	G	G	G	G	G	A	A	G	A	A	G	A	A	A	G	G	A	G	A	A	A	G	G	G	G	G	G	G	G
131	LP88-175	10.5	Line	IAPAR	2.8	1.1804	3.3	1.4322	2.3	1.5686	--	G	G	G	A	A	G	G	A	G	G	G	G	G	G	A	G	A	A	A	G	A	A	A	G	G	A	G	A	A	A	G	G	G	G	G	G	G	G
132	MAB333	11.5	Accessions	--	3	1.2005	5	1.6207	2.7	1.6935	--	R	G	G	A	R	G	G	A	G	G	G	G	G	G	A	G	A	A	A	G	A	A	A	G	G	A	G	A	A	A	G	G	G	G	G	G	G	G
133	MAB341	11	Accessions	--	3	1.1955	4.3	1.5507	2.7	1.6607	--	A	G	G	A	A	G	R	R	G	G	G	R	R	R	A	R	A	R	R	R	R	R	R	G	R	A	G	R	R	A	G	G	G	G	G	G	G	G
134	MAB89	11	Accessions	--	2.5	1.1653	2	1.2311	1	0.8814	--	A	G	G	A	A	G	G	A	G	G	G	G	G	G	A	R	A	R	R	R	R	R	R	R	R	A	G	A	R	R	R	G	G	G	G	R	G	R
135	BRS-Majestoso	11	Cultivar	EMBRAPA	2.5	1.1653	1.7	1.1541	1.7	1.1937	Ouro Negro X Pérola	A	G	G	G	A	G	G	A	G	G	G	G	G	G	A	G	A	A	A	G	A	A	A	R	R	R	R	A	A	A	G	G	G	G	G	R	R	R
136	MD-806	11.5	Line	IAPAR	4.5	1.2857	4.7	1.5857	2	1.4436	--	G	A	A	A	A	G	G	A	G	G	G	G	G	G	A	G	A	A	A	G	A	A	A	G	G	A	G	A	A	A	G	G	G	G	G	G	G	G
140	OPNS-331	11.5	Line	UFLA	4	1.2631	5.7	1.6814	3.3	1.9105	--	A	G	G	A	A	G	G	A	G	G	G	G	G	G	A	A	G	A	A	G	A	A	A	G	G	A	G	A	A	A	G	G	G	G	G	A	G	A
141	Pintadinho Precoce	10.5	Landrace	Landrace	4	1.2602	6.7	1.7658	1	0.8814	--	A	G	G	A	A	G	G	A	G	G	G	G	G	G	A	A	A	G	G	G	G	A	G	A	A	G	G	A	A	A	G	G	G	G	G	G	G	G
142	Pitoco	10	Landrace	Landrace	4.8	1.3008	5.7	1.6814	2	1.4436	Landrace informal	A	G	G	A	A	G	G	A	G	G	G	G	G	G	A	G	A	A	A	G	A	A	A	G	G	A	G	A	A	A	G	G	G	G	G	G	G	G
145	SMB-27	10.5	Accessions	--	2	1.1251	4.7	1.5857	1.7	1.2562	--	A	G	G	A	A	G	G	A	G	G	G	G	G	G	A	A	A	A	A	G	A	A	A	G	G	A	G	A	A	A	G	G	G	G	G	G	G	G
146	TAA-Dama	10.5	Cultivar	Agropecuária Terra Alta	3.5	1.22	5	1.6207	2	1.3812	Secrecy	A	G	G	A	A	G	G	A	G	G	G	G	G	G	A	G	A	A	A	G	A	A	A	G	G	A	G	A	A	A	G	G	G	G	G	G	G	G
147	TAA-Gol	11	Cultivar	Agropecuária Terra Alta	5.8	1.3414	6.3	1.7354	1.7	1.2562	Secrecy	A	G	G	A	A	G	G	A	G	G	G	G	G	G	A	G	A	A	A	G	A	A	A	G	G	A	G	A	A	A	G	G	G	G	G	G	G	G
148	CATI-Taquari	12	Cultivar	CATI	3	1.1955	4.3	1.5507	2.7	1.6935	Desconhecido	G	G	G	A	G	G	G	A	G	G	G	G	G	G	A	G	A	A	A	G	A	A	A	G	G	A	G	A	A	A	G	G	G	G	G	A	G	A
150	Z-28	10.5	Cultivar	UFLA	3.8	1.248	3.7	1.4739	1.7	1.2562	IAPAR 81 / AN9022180 // PF 9029975 / A-805	G	G	G	A	A	G	G	A	G	G	G	G	G	G	A	G	A	A	A	G	A	A	A	G	G	A	G	A	A	A	G	G	G	G	G	G	G	G
287	Carioca Típico	10.5	Landrace	Landrace	3.5	1.2328	4	1.5089	4	2.0752	--	G	A	A	A	A	G	G	A	G	G	G	G	G	G	A	A	A	G	A	G	A	A	A	G	G	A	G	A	A	A	G	G	G	G	G	G	G	G
288	LP90-91RBAC	10.5	Line	IAPAR	2.3	1.134	4.3	1.5507	1.3	1.0688	--	A	G	G	A	A	G	G	A	G	G	G	G	G	G	A	G	A	A	A	G	A	A	A	G	G	A	G	A	A	A	G	G	G	G	G	G	G	G
[truncated: 1,941 more columns]
