# Supplementary material for: Angular Leaf Spot Resistance Loci Associated With Different Plant Growth Stages in Common Bean
Source: Front Plant Sci. 2021 Apr 13;12:647043. doi: 10.3389/fpls.2021.647043 (PMC8078856; doi:10.3389/fpls.2021.647043)
Supplement: Supplementary Table 2 — Phenotypic and genotypic matrices of the AM segregating population composed of 91 BC2F3 lines: marker name, position (cM and pb), and alleles for 1,091 SNPs and another 23 molecular markers used in the AM linkage map. [file Table_2.XLSX]

## Sheet: Linkage map
Table S2. Phenotypic and genotypic matrices of the AM segregating population composed by 91 BC2F3 lines: Marker name, position, and alleles for 1,091 SNPs and another 23 molecular markers used in the linkage map AM.
Gl	Marker Name	Position (cM)	Position (bp)	AM 101	AM 102	AM 103	AM 104	AM 105	AM 106	AM 107	AM 108	AM 109	AM 111	AM 112	AM 113	AM 114	AM 115	AM 116	AM 117	AM 119	AM 120	AM 121	AM 122	AM 123	AM 124	AM 125	AM 126	AM 127	AM 128	AM 129	AM 130	AM 134	AM 135	AM 136	AM 138	AM 139	AM 140	AM 141	AM 142	AM 143	AM 144	AM 145	AM 146	AM 147	AM 148	AM 149	AM 150	AM 151	AM 152
1	Marker1	0	21917238	3	0	3	3	3	3	3	3	3	3	3	3	3	3	3	3	3	3	3	3	3	3	3	3	3	3	0	3	1	3	3	3	3	3	1	3	3	3	3	3	3	3	3	3	3	3
1	Marker2	10.7955	34951524	0	0	0	0	0	0	0	1	0	0	0	0	3	3	0	3	0	0	0	0	0	3	3	0	3	3	0	3	0	0	0	0	0	0	0	0	3	0	0	3	0	0	0	3	3	3
1	Marker3	20.807	24105691	1	3	1	1	1	1	1	1	1	1	1	1	3	3	3	3	3	3	1	3	3	3	3	1	3	3	3	3	1	3	3	1	3	3	1	3	3	3	3	3	3	3	3	3	3	3
1	Marker4	28.0512	25418105	3	3	1	3	3	3	1	3	3	1	3	3	3	3	3	3	3	3	1	3	3	3	3	1	3	3	3	3	3	3	3	1	3	3	1	3	3	3	3	3	3	3	3	3	3	3
1	Marker5	42.3915	21337447	3	0	1	3	1	3	3	3	1	3	0	0	3	3	3	3	1	3	0	3	3	3	3	3	3	3	0	3	3	3	3	3	3	3	1	3	3	3	3	3	3	3	3	3	3	3
1	Marker6	60.4815	24913275	3	0	1	3	3	3	3	3	0	1	0	0	3	3	1	3	3	1	0	3	3	3	3	3	3	3	3	1	1	1	3	1	3	3	3	3	3	3	3	3	3	3	3	3	3	3
1	Marker7	65.2139	24913284	3	0	1	3	3	3	3	3	0	1	0	0	3	3	3	3	3	0	0	3	3	3	3	3	3	3	3	3	3	1	3	3	1	3	3	3	3	3	3	3	3	3	3	3	3	3
1	Marker8	65.2139	24913302	0	0	1	3	3	3	3	3	0	1	0	0	3	3	3	1	3	1	0	3	3	3	3	3	3	3	3	3	3	1	3	3	1	3	3	3	3	3	3	3	3	3	3	3	3	3
1	Marker9	89.1587	23211395	3	0	1	3	3	3	1	3	0	3	3	0	1	3	3	3	3	1	0	3	3	3	3	3	1	1	0	3	3	1	3	3	3	3	3	3	3	3	3	3	3	3	1	3	3	1
1	Marker10	89.1587	23211447	3	0	3	3	3	3	1	3	0	3	3	0	1	3	3	3	3	1	0	3	3	1	1	3	1	1	0	3	3	1	3	3	3	3	3	3	3	3	3	3	3	3	1	3	3	1
1	Marker11	114.98	1232011	0	0	3	0	3	0	3	3	0	3	3	0	1	3	3	3	0	3	0	3	0	1	3	3	1	3	0	3	0	3	3	1	3	1	3	3	3	1	3	3	1	3	3	3	3	3
1	Marker12	117.059	217175	3	0	3	3	3	3	3	3	0	3	3	3	3	3	3	3	1	3	3	3	3	3	3	3	3	3	0	3	1	3	3	1	0	1	3	3	0	1	3	3	1	3	3	3	3	3
1	Marker13	117.059	1039592	0	0	0	0	0	0	0	0	0	0	0	0	3	3	3	3	1	3	0	3	0	0	3	3	0	0	0	3	0	3	3	1	3	1	3	3	0	0	3	3	0	3	3	3	0	3
1	Marker14	118.657	217186	0	0	3	3	3	3	3	3	0	3	3	0	3	3	3	3	1	3	0	3	3	3	3	0	3	3	0	3	1	3	3	1	0	1	3	3	0	0	3	3	1	3	3	3	3	3
1	Marker15	131.696	42148949	3	0	3	0	3	3	0	3	0	3	0	0	1	0	3	3	1	3	3	3	3	3	3	0	3	3	0	3	1	0	3	3	3	0	3	0	3	3	3	3	3	3	3	0	3	3
1	Marker16	140.48	42163887	0	0	3	3	3	3	3	3	0	0	3	0	1	3	3	3	1	3	0	3	3	1	3	1	1	1	0	3	1	3	1	3	3	3	3	1	3	3	3	3	3	1	3	3	3	3
1	Marker17	140.48	42164007	0	0	3	3	3	3	3	3	3	3	3	0	1	3	3	3	1	3	3	3	3	3	3	1	1	1	0	3	1	3	3	3	3	3	3	0	3	3	3	3	3	1	3	3	3	3
1	Marker18	144.322	43678291	0	0	3	3	3	3	0	3	3	3	3	0	1	3	3	3	3	3	3	3	3	0	3	3	3	1	0	3	1	3	3	3	3	3	3	1	3	3	3	3	3	3	3	3	3	3
1	Marker19	147.839	45749656	3	0	3	0	3	3	3	3	3	3	3	0	1	3	3	3	3	3	1	3	3	3	3	0	3	0	0	3	0	3	1	3	0	3	0	1	3	3	3	3	3	3	3	3	3	3
1	Marker20	148.836	45718426	0	3	0	3	3	3	3	3	3	3	0	0	1	3	3	3	3	3	0	3	3	3	3	0	3	1	0	3	1	3	1	3	3	3	3	1	3	3	3	3	3	3	3	3	3	3
1	Marker21	148.836	45651498	3	0	3	3	3	3	3	3	3	3	3	0	1	3	3	3	3	3	0	3	3	3	3	0	3	0	0	3	1	3	1	3	0	3	3	1	3	3	3	3	3	3	3	3	3	3
1	Marker22	152.532	45948530	3	0	3	0	3	3	3	3	3	3	3	0	1	3	3	0	3	3	0	3	0	3	3	0	3	3	0	3	1	0	1	3	3	3	3	1	3	3	3	3	3	3	3	3	0	3
1	Marker23	153.956	46744800	3	0	0	3	3	3	3	3	3	3	0	0	1	3	3	3	3	3	3	3	3	3	3	3	3	3	0	3	1	3	1	3	3	3	3	1	3	3	3	3	3	3	3	3	3	3
1	Marker24	153.956	46435869	3	0	3	3	3	3	0	0	0	3	3	3	1	3	3	3	3	3	1	3	3	3	3	3	3	3	0	3	1	0	1	3	3	3	3	1	3	3	3	3	3	3	3	3	3	3
1	Marker25	153.956	46599593	0	0	3	3	3	3	3	3	3	3	0	0	1	3	3	3	0	3	0	3	3	3	3	0	3	1	0	3	1	3	1	3	3	3	3	1	3	3	3	3	3	3	3	0	3	3
1	Marker26	158.082	42058720	0	0	3	3	3	0	3	0	3	0	0	0	1	3	3	3	0	3	0	3	3	3	0	3	0	0	0	3	3	3	3	0	3	3	3	0	3	3	3	3	3	3	3	3	3	3
1	Marker27	158.082	42600280	0	0	0	3	3	3	3	3	0	3	3	0	1	3	3	3	3	3	3	3	3	3	3	3	1	3	0	3	1	3	3	3	3	3	3	0	3	3	3	3	3	0	3	3	3	3
1	Marker28	164.458	42150173	3	0	3	3	3	3	3	3	3	3	3	0	1	3	3	0	1	3	0	1	3	3	0	3	1	1	0	3	1	3	3	3	3	3	3	1	3	3	3	3	3	3	3	3	3	1
1	Marker29	164.458	42150140	3	0	3	3	3	3	3	3	3	0	3	0	1	3	3	0	1	3	0	1	3	3	0	3	1	1	0	3	1	3	3	3	3	3	3	1	3	3	3	3	3	3	3	3	3	1
1	Marker30	175.229	44043162	0	0	3	0	0	0	3	0	0	0	0	0	0	3	0	3	0	0	0	0	3	3	0	0	0	0	0	0	1	3	0	0	0	0	0	1	0	0	0	0	3	0	0	1	0	3
1	Marker31	184.155	47174567	3	0	3	3	3	3	3	3	3	3	1	0	3	3	3	3	3	3	0	3	3	3	3	3	3	3	0	3	1	3	1	3	3	3	3	1	3	3	3	3	3	3	3	0	3	3
1	Marker32	190.302	47629516	3	0	0	3	3	3	3	3	3	3	1	0	3	3	3	3	3	3	3	3	3	3	3	3	3	3	0	3	3	3	3	3	3	3	3	1	3	3	3	3	3	3	3	3	3	3
1	Marker33	190.302	47523732	3	0	0	0	3	3	3	3	0	3	0	0	3	3	3	3	3	3	0	3	3	3	3	3	3	3	0	3	3	3	3	3	3	3	3	1	3	3	3	1	3	3	3	3	3	3
1	Marker34	193.361	47810549	3	0	1	3	3	1	3	3	3	3	0	0	3	3	3	3	3	3	0	3	3	3	3	3	3	3	0	3	3	3	3	3	3	3	3	1	3	3	3	3	3	3	3	3	3	3
1	Marker35	193.361	47721512	3	0	0	3	3	1	3	0	3	0	1	0	3	3	3	3	3	3	0	3	3	3	3	3	3	3	0	3	3	1	3	3	3	3	3	1	3	3	3	3	3	3	3	3	3	3
1	Marker36	196.884	48436908	0	0	1	3	3	0	3	3	1	0	0	3	3	3	3	3	3	3	0	3	3	3	3	0	3	1	0	3	0	1	3	3	3	3	3	3	3	3	3	3	3	3	3	3	0	3
1	Marker37	201.706	49854312	3	0	3	0	3	0	3	3	3	3	0	0	3	3	3	3	3	3	0	3	3	3	3	3	3	1	3	1	3	0	3	3	3	3	3	3	3	3	3	3	3	3	3	3	3	3
1	Marker38	201.706	49943931	0	0	0	0	3	0	3	0	0	0	0	0	3	3	3	3	3	3	3	3	3	3	3	3	3	1	0	1	0	3	0	3	0	3	3	3	3	3	3	3	3	3	3	0	3	3
1	STS_CV542014	202.818		3	3	3	0	3	0	0	3	3	3	3	0	0	3	0	3	3	3	3	3	0	3	3	3	3	1	3	1	0	3	0	3	3	3	3	3	3	0	3	0	3	3	3	0	3	3
1	STS_TGA1.1	203.908		3	3	3	3	3	1	3	3	3	3	3	3	3	3	3	3	3	3	3	3	3	3	3	3	3	3	3	1	3	3	3	3	3	3	3	3	3	0	0	0	3	3	3	3	0	3
1	Marker41	213.136	51146752	3	0	3	1	0	3	3	0	3	3	0	0	3	1	1	3	3	3	0	3	3	3	3	0	3	1	0	3	3	3	3	3	3	3	3	3	3	3	3	3	3	3	3	3	3	3
1	Marker42	213.136	51094707	3	0	3	0	1	3	3	3	0	3	3	0	3	1	1	3	3	3	0	3	3	3	3	3	3	1	0	3	3	3	3	3	3	3	3	0	3	3	3	3	3	3	3	3	3	3
1	Marker43	214.512	51206818	0	0	3	1	1	3	3	0	0	3	0	0	3	1	1	3	3	3	0	3	3	3	3	3	3	1	0	3	3	1	3	3	3	3	3	3	3	3	3	3	3	3	3	3	3	3
1	Marker44	214.512	50838904	0	0	3	1	1	1	3	0	0	3	3	0	3	1	1	3	3	3	3	3	3	3	3	3	3	1	0	3	3	3	3	3	3	3	3	3	3	3	3	0	3	3	3	3	0	3
1	SCAR_SH13	227.932		1	1	3	1	3	3	3	1	3	3	1	3	3	1	3	3	3	3	3	3	3	3	3	3	3	3	3	3	3	3	3	3	3	3	3	1	3	1	3	3	3	3	1	3	1	3
1	Marker46	256.509	23499775	0	0	3	1	3	3	3	1	0	3	3	0	3	3	3	3	1	3	3	3	3	3	3	0	3	0	0	3	3	3	3	3	1	3	1	3	3	3	3	0	3	1	3	3	3	3
1	Marker47	256.509	23499831	0	0	3	1	3	3	3	1	0	3	3	0	3	3	3	3	1	3	3	3	3	3	3	0	3	0	0	3	3	3	3	3	1	3	1	3	3	3	3	0	3	1	3	3	3	3
1	Marker48	263.759	23499877	0	0	3	1	3	3	3	3	0	3	3	0	3	3	3	3	3	3	3	3	3	3	3	0	3	0	0	3	3	3	3	3	1	3	3	3	3	3	3	0	3	3	3	3	3	3
2	Marker49	0	16430141	0	0	0	3	3	0	3	0	3	1	1	0	0	0	0	1	0	0	0	0	0	3	0	0	3	0	0	3	1	0	0	1	0	3	1	0	3	3	0	0	3	0	0	0	3	0
2	Marker50	23.4331	18192193	3	0	3	3	1	3	0	3	0	3	3	0	3	3	3	3	3	3	0	3	3	3	3	3	3	1	0	3	3	3	1	3	3	3	1	3	3	1	3	3	3	3	3	3	0	3
2	Marker51	23.4331	18192209	3	0	3	3	1	3	0	3	0	3	3	0	3	3	3	3	3	3	0	3	3	3	3	3	3	1	0	3	3	3	1	3	3	3	1	3	3	1	3	3	3	3	3	3	0	3
2	Marker52	44.253	2741907	0	0	0	0	3	3	3	3	3	3	1	0	3	3	1	3	3	3	0	3	3	3	3	1	1	0	0	0	3	3	3	3	3	1	3	3	3	1	3	3	3	3	3	3	3	3
2	Marker53	47.7451	2256689	3	0	3	3	3	3	3	3	3	3	1	0	3	1	1	3	3	3	0	3	3	3	3	0	3	1	0	0	3	3	3	3	3	3	3	3	3	3	3	3	3	1	3	0	3	3
2	Marker54	52.7667	217064	3	0	0	3	3	0	0	3	3	3	0	0	3	0	3	3	3	3	1	3	3	3	3	1	1	0	0	1	3	3	3	0	3	3	3	1	3	3	3	3	3	1	3	3	3	3
2	Marker55	52.7667	925024	3	0	3	3	3	0	3	3	3	3	3	0	3	3	3	3	3	3	0	3	3	3	3	0	1	1	0	1	3	3	3	1	3	3	3	1	3	0	3	3	3	1	3	3	3	3
2	Marker56	53.7682	1553037	3	0	3	3	3	3	3	3	3	3	3	0	3	0	0	3	3	3	0	3	3	3	3	1	1	1	0	1	3	0	3	3	3	3	3	1	3	0	3	3	3	1	3	3	3	3
2	Marker57	56.8598	3933386	0	0	3	0	3	0	3	3	3	3	0	0	3	3	3	3	3	3	0	3	3	3	3	1	1	1	0	0	3	3	3	3	0	3	3	3	3	3	3	3	3	1	3	3	3	3
2	Marker58	58.3508	3944370	0	0	3	3	3	3	3	3	0	3	0	0	3	3	3	3	3	3	0	3	3	3	3	0	1	1	0	0	3	1	3	3	3	0	3	3	3	3	3	3	3	0	3	3	3	3
2	Marker59	58.3508	3425305	3	0	3	3	3	3	0	3	3	3	0	0	3	3	3	3	3	3	1	3	3	3	3	0	1	1	0	0	3	3	3	3	3	0	3	3	3	3	3	3	3	0	3	3	3	3
2	Marker60	70.0623	32932985	3	0	3	3	3	3	3	3	3	0	0	0	3	3	3	3	3	3	0	3	3	3	3	3	3	3	0	3	3	3	1	3	3	1	3	3	3	3	3	3	3	1	3	3	3	3
2	Marker61	70.844	36562064	0	0	3	3	3	0	3	3	3	0	3	0	3	3	3	3	3	3	0	3	3	3	3	3	3	3	0	3	3	1	1	3	3	3	1	3	1	3	3	3	3	3	3	3	3	3
2	Marker62	70.844	36178071	3	0	3	0	3	3	0	3	3	0	3	0	3	3	3	3	3	3	0	3	3	3	3	3	3	3	3	3	3	0	1	3	3	3	1	3	0	3	3	0	3	3	3	3	3	0
2	Marker63	70.844	34043834	0	0	3	3	3	3	3	0	0	1	3	0	3	3	3	3	1	3	3	3	3	3	3	3	3	3	0	3	3	1	3	3	3	3	3	3	3	3	3	3	3	3	3	3	3	3
2	Marker64	70.844	35157703	3	0	3	3	3	3	3	3	3	1	3	0	3	3	3	3	3	3	3	3	3	3	3	3	3	3	3	3	3	3	3	3	3	3	3	3	3	3	3	3	3	3	3	3	3	3
2	Marker65	70.844	34496654	3	0	3	0	3	3	3	3	3	1	3	0	3	3	3	3	3	3	3	3	3	3	3	3	3	3	0	3	3	3	1	3	3	3	3	3	3	3	3	3	3	3	3	3	3	3
2	Marker66	75.8344	37744359	3	0	3	3	3	3	3	0	3	0	0	0	3	3	3	3	3	3	3	3	3	3	3	3	3	3	0	3	3	3	0	3	3	3	1	3	0	3	3	3	3	3	3	3	3	3
2	Marker67	75.8344	37145070	3	0	3	3	3	3	3	3	3	0	3	3	3	3	3	3	3	3	0	3	3	3	3	3	3	3	0	3	3	3	1	3	3	3	1	3	3	3	3	3	3	3	3	3	3	3
2	Marker68	76.9313	37973797	3	0	3	3	3	3	3	3	3	0	3	3	3	3	3	3	3	3	3	3	3	3	3	3	3	3	3	3	3	3	0	3	3	3	1	3	1	3	3	3	3	3	3	3	3	3
2	Marker69	77.9682	39523522	3	0	3	3	3	3	3	3	3	0	0	0	3	3	3	3	3	3	3	3	3	3	3	3	3	3	0	3	3	3	0	3	3	3	0	3	1	3	3	3	3	3	3	3	1	3
2	Marker70	87.9322	40634100	3	0	0	0	3	3	0	1	0	0	0	0	3	3	3	0	3	3	0	3	3	3	3	3	3	3	0	3	3	0	3	3	3	3	3	3	0	3	3	3	3	3	1	3	1	3
2	Marker71	90.2718	41183124	0	0	0	1	3	3	0	0	0	0	0	0	3	3	3	3	3	3	0	3	3	3	3	3	3	3	0	3	3	3	1	3	3	3	3	3	1	3	3	3	3	3	1	3	1	3
2	Marker72	90.2718	43725895	0	0	3	0	3	3	3	0	1	0	3	0	3	3	3	3	3	3	0	3	3	3	3	3	3	3	0	3	0	0	0	3	3	3	3	3	1	3	3	3	0	0	1	1	1	3
2	Marker73	93.3044	44337310	3	0	3	1	3	3	3	1	1	3	3	0	3	3	3	3	3	3	3	3	3	3	3	3	3	3	0	3	1	3	0	3	3	3	3	3	0	3	3	3	3	3	0	3	1	3
2	Marker74	93.3044	42477235	3	0	3	0	3	3	0	1	0	0	0	0	3	3	3	3	3	3	3	3	3	3	3	0	3	3	0	3	1	3	1	3	3	3	3	3	3	3	3	3	3	3	0	3	1	3
2	Marker75	93.7643	42477319	3	0	3	0	3	3	0	1	0	0	0	0	3	3	3	3	3	3	3	3	3	3	3	0	3	3	0	3	1	3	3	3	3	3	3	3	3	3	3	3	3	3	0	3	1	3
2	Marker76	93.7643	43090147	3	0	3	0	3	3	3	0	1	3	3	0	3	3	3	3	3	3	3	3	3	3	3	3	3	3	0	3	0	3	0	3	3	3	3	3	3	3	3	0	3	3	3	3	1	3
2	Marker77	102.36	46288094	3	0	0	3	3	0	3	0	1	3	0	0	3	3	3	0	3	3	0	3	3	3	3	0	3	3	3	3	3	3	0	3	3	3	3	3	1	3	3	3	3	3	3	3	1	3
2	Marker78	102.36	46173490	3	0	0	3	3	3	3	0	0	3	3	0	3	3	3	3	3	3	0	3	3	3	3	0	3	3	0	3	3	0	3	3	3	3	3	3	0	3	3	3	3	3	1	3	1	3
2	Marker79	102.36	46424160	3	0	3	3	0	3	3	0	0	3	3	0	3	3	3	3	3	3	0	3	3	3	3	0	3	3	0	3	3	3	3	3	3	3	3	3	1	1	3	3	3	3	1	3	1	3
2	Marker80	102.36	45833797	3	0	3	3	3	3	3	1	0	3	3	0	3	3	3	3	0	3	0	3	3	3	3	3	3	0	0	3	1	3	0	3	3	3	3	3	1	3	3	0	3	3	0	3	1	3
2	Marker81	106.631	47943864	3	0	3	3	3	0	3	3	0	3	3	0	3	3	3	3	3	3	3	3	3	3	3	0	3	3	0	3	3	3	0	3	3	3	3	3	3	3	3	3	3	3	1	3	1	3
2	Marker82	109.424	48158059	3	0	0	0	3	3	3	3	0	3	3	0	3	3	3	0	3	3	3	3	3	3	3	3	3	3	0	0	3	3	0	3	3	3	3	3	3	3	0	3	3	3	3	1	3	0
2	Marker83	109.424	48315399	0	0	0	3	3	3	0	0	3	3	0	0	3	3	3	3	1	3	3	3	3	3	3	3	3	3	0	3	3	3	0	3	3	3	3	3	3	3	3	3	3	3	3	3	3	3
2	SSR_IAC18b	112.409		0	3	3	3	0	0	0	1	1	0	0	0	3	3	3	3	3	1	0	3	0	3	3	0	3	3	0	3	3	0	3	3	3	3	1	3	3	3	3	3	3	3	3	0	3	3
2	Marker85	113.773	48508517	0	0	3	0	3	3	3	0	3	3	3	0	3	3	3	3	3	1	3	3	3	3	3	3	3	3	0	3	3	3	0	3	0	3	3	3	3	3	3	0	3	3	3	3	3	3
2	Marker86	116.903	46424089	3	0	3	3	0	3	3	0	0	3	3	0	3	3	3	3	3	1	0	3	3	3	3	0	3	3	0	3	3	3	3	3	0	3	3	3	1	3	3	3	3	3	3	3	1	3
2	Marker87	122.22	44949021	0	0	3	3	3	3	3	0	0	3	0	0	3	3	3	3	3	1	0	3	3	3	3	3	3	3	0	3	1	3	1	3	0	3	3	3	0	3	3	3	3	0	1	3	1	3
2	Marker88	125.705	44307185	0	0	3	3	3	0	3	0	0	3	3	0	3	3	3	3	0	3	3	3	3	1	3	0	3	3	0	0	1	3	1	3	3	1	3	3	0	3	3	3	3	0	1	3	1	3
2	Marker89	131.083	15508225	3	0	3	3	3	3	3	1	3	0	3	0	3	3	3	3	3	1	0	3	3	3	3	3	3	3	0	3	3	3	0	3	3	3	0	3	3	3	3	3	3	3	3	1	1	3
2	Marker90	140.442	18401091	3	0	3	3	0	0	3	3	3	3	3	0	3	3	3	3	3	3	0	3	3	3	3	0	3	3	0	3	3	3	3	3	3	3	3	3	3	3	3	3	1	3	3	3	1	3
2	Marker91	148.249	18981557	0	0	3	3	3	3	3	3	3	3	3	0	3	3	3	3	1	3	3	3	3	3	3	3	3	3	0	3	3	3	3	3	3	3	3	3	3	3	3	3	1	3	3	3	3	3
2	Marker92	149.794	18984797	3	0	3	3	3	3	3	3	3	3	3	0	3	3	3	3	1	3	3	3	3	3	3	3	3	3	0	3	3	3	3	3	3	3	3	3	3	3	3	1	1	3	3	3	0	3
2	Marker93	149.794	18354388	0	0	3	3	3	3	3	0	3	3	3	0	3	3	3	3	1	3	0	3	3	0	3	3	3	3	0	3	3	3	3	3	3	3	3	3	3	3	3	1	1	3	3	3	1	3
2	Marker94	149.794	18460426	0	0	3	3	3	0	3	3	3	3	3	0	3	3	3	3	1	3	3	3	3	3	3	3	3	3	0	3	3	3	3	3	3	3	3	3	3	3	3	3	1	3	3	1	1	3
2	Marker95	149.794	18460458	0	0	3	3	3	0	3	3	3	3	3	0	3	3	3	3	1	3	3	3	3	1	3	3	3	3	0	3	3	3	3	3	3	3	3	3	3	3	3	3	1	3	3	1	1	3
2	Marker96	152.844	18457849	3	0	3	3	0	3	3	3	3	3	3	0	3	3	3	3	1	3	3	3	3	3	1	3	3	3	0	3	3	3	3	3	3	3	1	3	3	3	3	1	1	3	3	0	1	3
2	Marker97	152.844	18401917	3	0	3	3	3	3	0	3	3	3	3	0	3	3	3	3	1	3	0	3	3	3	3	0	3	3	0	3	3	3	3	3	3	3	1	3	3	3	3	1	1	3	3	3	1	3
2	Marker98	156.951	18995096	1	0	3	3	3	3	3	3	0	3	1	0	3	3	3	3	1	3	0	3	0	3	3	3	3	3	0	3	3	3	3	3	1	3	3	3	3	3	3	1	1	3	3	3	1	3
2	Marker99	170.79	15587885	3	0	3	3	3	3	0	3	0	3	3	3	3	3	3	3	3	3	3	3	1	3	3	3	3	3	0	3	3	3	3	3	1	3	3	3	3	3	3	3	3	3	3	3	3	3
2	SSR_IAC134	180.273		3	1	3	3	3	3	1	1	1	1	1	3	3	3	3	3	1	1	3	3	3	3	0	3	3	3	3	3	3	3	3	3	1	3	3	3	3	3	3	3	3	3	3	3	3	3
3	Marker101	0	23140	0	0	3	0	3	3	3	3	3	3	3	0	3	3	3	3	3	3	3	3	3	3	3	3	3	3	0	3	1	0	0	3	3	3	3	0	3	3	0	3	3	3	1	3	3	3
3	Marker102	1e-09	173440	0	0	0	3	3	3	3	3	3	3	3	0	3	3	3	3	3	3	0	3	3	3	3	3	3	3	0	3	1	3	3	3	3	3	3	1	3	3	0	3	3	3	1	3	3	3
3	Marker103	4.10618	1440104	3	0	0	0	3	3	1	3	0	0	0	0	3	3	3	3	3	0	0	3	3	3	3	3	3	3	0	3	1	3	3	3	3	3	3	3	3	3	3	3	3	3	1	3	3	3
3	Marker104	10.6406	22385489	3	3	3	3	3	3	1	3	3	3	3	3	3	3	3	3	3	3	3	3	3	3	3	3	3	3	3	3	3	3	3	3	3	3	3	3	3	3	3	3	3	3	3	3	3	3
3	Marker105	10.8312	22385526	3	3	3	3	3	3	1	3	1	3	3	3	3	3	3	3	3	3	3	3	3	3	3	3	3	3	3	3	3	3	3	3	3	3	3	3	3	3	3	3	3	3	3	3	3	3
3	Marker106	17.6084	52757310	0	0	3	3	1	3	0	0	0	0	3	0	3	3	3	3	3	3	3	3	3	3	3	3	3	3	0	3	3	3	3	3	3	3	3	3	3	3	3	3	3	3	3	3	3	3
3	Marker107	20.066	52587852	0	0	3	0	0	3	0	0	0	3	3	0	3	3	3	3	3	3	0	3	3	3	3	3	3	3	0	3	3	3	3	3	3	3	3	3	3	3	3	3	3	3	3	3	3	3
3	Marker108	20.066	52185072	3	0	3	3	1	3	1	0	1	3	3	0	3	3	3	3	3	3	0	3	3	3	3	3	3	3	3	3	3	3	3	3	3	3	3	1	3	3	3	3	3	3	3	3	3	3
3	Marker109	20.066	52507554	3	0	0	3	1	3	0	0	1	3	3	0	3	3	3	3	1	3	3	3	3	3	3	3	3	3	0	3	3	3	3	3	3	3	3	3	3	3	3	3	3	3	3	3	3	3
3	Marker110	20.066	52202785	3	0	3	3	1	3	0	0	1	3	3	0	3	3	3	3	3	3	3	3	3	3	3	3	3	3	3	3	3	3	3	3	3	3	3	3	3	3	3	3	3	3	3	0	3	3
3	Marker111	21.0346	52507500	3	0	0	3	1	3	1	3	1	3	3	0	3	3	3	3	3	3	3	3	3	3	3	3	3	3	3	3	3	3	3	3	3	3	3	3	3	3	3	3	3	3	3	3	3	3
3	Marker112	30.2464	26106239	3	0	0	3	3	0	0	3	1	3	3	0	3	3	3	3	3	3	3	3	3	3	3	0	3	3	0	3	3	3	3	3	3	3	3	3	3	3	3	3	3	3	3	3	3	3
3	Marker113	31.294	15910937	3	0	3	3	3	3	3	1	0	3	3	0	3	3	3	3	3	0	3	3	3	0	3	1	3	3	0	3	3	0	3	3	0	3	0	3	0	3	0	0	3	0	0	1	0	0
3	Marker114	31.294	4888732	0	0	0	0	3	0	0	0	0	0	3	0	3	3	3	3	3	3	0	3	3	3	3	3	3	3	0	3	3	3	3	3	3	3	3	3	3	3	3	3	3	3	1	0	3	3
3	Marker115	31.8345	22656429	3	0	3	3	3	3	3	1	1	3	3	0	3	3	3	3	3	1	3	3	3	3	3	3	3	3	3	3	3	3	3	3	3	3	3	3	3	3	3	3	3	3	3	3	3	3
3	Marker116	42.2597	19323254	1	0	3	0	3	3	1	1	1	1	1	0	3	3	3	3	3	1	1	3	3	3	3	3	3	0	0	3	3	3	3	3	1	3	3	3	3	3	3	3	3	3	3	3	3	3
3	Marker117	42.2597	35802245	0	0	0	3	3	3	3	0	3	1	0	0	3	3	3	3	3	1	0	3	3	3	3	0	3	3	0	3	3	3	3	1	0	3	3	3	3	3	3	3	3	3	3	3	3	3
3	Marker118	42.2597	18995523	0	0	3	3	3	3	0	0	0	0	0	0	3	3	3	3	3	1	3	3	3	1	3	3	3	3	0	3	3	1	3	3	3	3	3	3	3	3	3	3	3	3	3	3	3	3
3	Marker119	42.2597	19529493	0	0	3	3	3	0	3	0	0	0	0	0	3	3	3	3	3	1	1	3	3	3	3	3	3	3	0	3	1	3	3	0	1	3	0	3	3	3	3	3	3	3	3	3	3	3
3	Marker120	42.2597	17608901	3	0	3	3	3	3	3	0	0	1	0	0	3	3	3	3	3	1	0	1	3	3	3	3	3	3	0	3	3	3	3	3	1	3	3	3	3	3	3	3	3	3	3	3	3	3
3	Marker121	44.5258	19323200	1	0	3	0	3	3	1	1	1	1	1	0	3	3	3	3	3	1	1	3	3	3	3	3	3	0	0	3	3	3	3	3	1	3	3	3	3	3	3	3	3	3	3	3	3	3
3	Marker122	45.879	18242123	0	0	3	3	3	3	0	0	0	1	0	3	3	3	3	3	3	1	0	3	3	3	3	3	3	3	0	3	3	3	3	3	3	1	3	3	3	3	3	3	3	3	3	3	3	3
3	Marker123	45.879	19323232	1	0	3	0	3	3	1	1	1	1	1	0	3	3	3	3	3	1	1	3	3	3	3	3	3	0	0	3	3	3	3	3	1	1	3	3	3	3	3	3	3	3	3	3	3	3
3	Marker124	60.1689	19182745	0	3	3	1	3	3	3	1	0	3	3	3	3	3	3	3	3	1	0	3	3	3	3	3	3	1	0	3	3	3	3	3	3	1	3	3	3	3	3	3	3	3	3	3	3	3
3	Marker125	60.1689	19182738	0	3	3	3	3	3	3	1	0	3	3	3	3	3	3	3	3	1	0	3	3	3	3	3	3	1	0	3	3	3	3	3	3	1	3	3	3	3	3	3	3	3	3	3	3	3
3	Marker126	66.7493	20294002	0	0	0	0	3	3	3	1	0	3	3	0	3	3	3	3	3	1	0	3	3	3	3	3	3	3	0	3	3	3	3	3	3	3	3	3	3	3	3	3	3	3	3	3	3	3
3	Marker127	70.5087	19370533	0	0	3	3	3	3	1	0	0	0	0	0	3	3	3	3	3	1	0	3	3	3	3	3	3	3	0	3	3	3	3	3	1	3	3	3	3	3	3	3	3	3	3	3	3	3
3	Marker128	70.5087	17606067	0	0	3	3	3	3	0	1	0	1	0	0	3	3	3	3	3	1	0	3	3	3	3	0	3	3	0	3	3	3	3	3	3	3	3	3	3	3	3	3	0	3	3	3	3	3
3	Marker129	71.892	18242137	0	0	3	3	3	3	0	0	0	1	0	3	3	3	3	3	3	1	0	3	3	3	3	3	3	3	0	3	3	3	3	3	3	3	3	3	3	3	3	3	3	3	3	3	3	3
3	Marker130	71.892	20293945	0	0	0	0	3	0	0	1	0	0	3	0	3	3	3	3	1	1	0	3	3	0	3	3	3	3	0	3	3	3	3	3	3	3	3	3	3	3	3	3	3	3	3	3	3	3
3	Marker131	72.8337	15693267	0	0	3	3	3	3	1	1	1	1	1	0	3	3	3	3	1	1	1	3	3	3	3	3	3	3	0	3	3	3	3	3	1	1	3	3	3	3	3	3	3	3	3	3	3	3
3	Marker132	72.8337	18242077	0	0	3	3	3	3	0	1	0	1	0	3	3	3	3	3	3	1	0	3	3	3	3	3	3	3	0	3	3	1	3	3	3	3	3	3	3	3	3	3	3	3	3	3	3	3
3	Marker133	72.8337	16433573	0	0	3	3	3	0	0	1	1	0	0	0	3	3	3	1	1	1	0	3	3	3	3	0	3	3	0	3	3	3	3	3	3	3	3	3	3	3	3	3	3	3	3	3	3	3
3	Marker134	72.8337	28510410	3	0	3	3	3	3	0	0	0	1	1	0	3	3	3	3	3	1	3	3	3	3	3	3	3	3	0	3	3	3	3	3	3	3	3	3	3	3	3	3	3	3	3	3	3	3
3	Marker135	72.8337	17226199	0	0	3	0	3	3	3	0	0	1	0	0	3	3	3	3	3	1	0	3	3	3	3	3	3	3	0	3	3	0	3	3	3	3	3	3	3	3	3	3	3	1	3	3	3	3
3	Marker136	72.8337	16175460	1	0	3	3	3	3	3	3	1	1	1	0	3	3	3	3	3	1	0	3	3	3	3	3	3	3	3	3	3	3	3	3	0	3	3	3	3	3	3	3	3	3	3	3	3	3
3	Marker137	72.8337	18453539	0	0	3	3	3	3	3	1	1	0	0	0	3	3	3	3	3	1	0	3	3	3	3	3	3	3	0	3	3	3	3	3	0	3	3	3	3	3	3	3	3	3	3	3	3	3
3	Marker138	72.8337	18542865	0	0	3	3	3	3	0	1	1	1	3	0	3	3	3	3	3	1	0	3	3	3	3	0	3	3	0	3	3	3	3	3	3	3	3	3	3	3	3	3	3	3	3	3	3	3
3	Marker139	72.8337	18453493	0	0	3	3	3	3	3	1	1	0	0	0	3	3	3	3	3	1	0	3	3	3	3	3	3	3	0	1	3	3	3	3	0	3	3	3	3	3	3	3	3	3	3	3	3	3
3	Marker140	73.9809	17494461	0	0	3	0	0	3	3	0	0	0	0	0	3	3	1	3	3	1	0	3	3	3	3	3	3	3	0	3	3	3	3	3	1	3	3	3	3	3	1	3	3	3	3	1	3	1
3	Marker141	73.9809	25088727	0	0	0	0	3	3	1	1	1	0	0	0	3	3	1	3	3	1	0	3	3	3	3	3	3	3	3	3	3	3	3	3	1	1	3	3	3	3	1	3	3	3	1	3	3	3
3	Marker142	73.9809	15135978	0	0	3	0	3	3	3	1	1	0	0	0	3	3	3	3	3	1	1	3	3	3	3	3	3	3	3	3	3	3	3	3	3	3	3	3	3	3	3	3	3	3	3	3	3	3
3	Marker143	73.9809	19399003	1	0	3	3	3	3	1	1	1	3	1	0	3	3	3	3	3	1	1	3	3	3	1	3	3	3	3	3	3	3	3	3	1	3	3	3	3	3	3	3	3	3	3	3	3	3
3	Marker144	73.9809	15083428	0	0	3	3	3	3	3	0	0	0	0	0	3	3	3	3	3	1	0	3	3	3	3	0	3	3	0	3	3	3	3	3	1	3	3	3	3	3	3	3	3	3	3	3	3	3
3	Marker145	73.9809	8674323	3	0	3	3	3	3	3	0	0	0	0	0	3	3	3	3	3	1	0	3	3	3	3	3	3	3	3	3	3	3	3	3	1	3	3	3	3	3	3	3	3	3	3	3	3	3
3	Marker146	73.9809	23775195	0	0	3	3	3	0	0	1	1	0	0	0	0	3	3	3	0	1	0	3	3	3	3	3	3	3	0	3	3	3	3	3	0	3	3	0	3	3	3	3	3	3	3	3	3	0
3	Marker147	73.9809	16585233	0	0	3	3	3	3	3	1	0	1	0	3	3	3	3	3	3	1	0	3	3	3	1	3	3	3	0	3	3	3	3	3	1	3	3	3	3	3	3	3	1	3	3	3	3	3
3	Marker148	73.9809	18776270	0	0	3	3	3	3	0	1	1	1	0	3	3	3	3	3	3	1	1	3	3	3	3	3	3	3	0	3	3	3	3	3	3	3	3	3	3	3	3	3	3	3	3	3	3	3
3	Marker149	73.9809	9144820	3	0	3	0	3	3	3	0	0	1	0	0	3	3	3	3	3	1	1	3	3	3	3	0	3	3	0	3	1	3	3	3	0	3	3	3	3	3	3	3	3	3	3	0	3	3
3	Marker150	75.9011	30736138	1	0	3	3	3	3	1	0	3	0	3	0	3	3	3	3	3	1	3	3	3	3	3	3	3	3	0	3	3	3	3	3	1	3	3	3	3	3	3	3	3	3	3	0	3	3
3	Marker151	75.9011	19844716	0	0	3	3	3	3	1	1	0	1	0	0	3	3	3	3	3	1	0	3	3	3	3	3	3	3	3	3	3	3	3	3	3	3	3	3	3	3	3	3	3	3	3	3	3	3
3	Marker152	75.9011	13030856	0	0	3	3	3	3	0	1	1	1	1	0	3	3	3	3	3	1	3	3	3	3	3	3	3	3	0	3	3	3	3	3	1	3	3	3	3	3	3	3	3	3	3	3	3	3
3	Marker153	75.9011	15693225	0	0	3	3	3	3	1	1	1	1	1	0	3	3	3	3	1	1	1	3	3	3	3	3	3	3	0	3	3	3	3	3	1	1	3	3	3	3	3	3	3	3	3	3	3	3
3	Marker154	75.9011	18674326	0	0	0	0	3	3	0	0	0	1	0	0	3	3	3	3	3	1	0	3	3	3	3	3	3	3	0	3	3	3	3	3	3	3	3	3	3	3	1	3	3	3	3	3	3	3
3	Marker155	75.9011	33348101	0	0	3	0	3	3	0	0	0	0	0	0	3	3	3	3	0	0	0	3	3	3	3	0	3	3	0	3	3	3	3	3	1	3	3	3	3	3	3	3	3	3	3	3	3	3
3	Marker156	75.9011	33443976	0	0	3	3	3	3	0	1	1	1	0	0	3	3	3	3	0	1	3	3	3	3	3	3	3	3	3	3	3	3	3	3	1	3	3	3	3	3	3	3	3	3	3	3	3	3
3	Marker157	75.9011	14487811	0	0	0	3	3	0	0	1	1	0	0	0	3	3	3	3	3	1	0	3	3	3	3	3	3	3	0	3	1	3	3	3	1	3	3	3	3	3	3	3	3	3	3	3	3	3
3	Marker158	75.9011	26211943	0	0	3	3	3	3	0	0	0	0	0	0	3	3	3	3	3	1	3	3	3	3	3	3	3	3	3	3	3	3	3	3	1	3	3	3	3	3	3	3	3	3	3	3	3	3
3	Marker159	75.9011	19214266	0	0	3	3	3	0	0	0	0	0	0	3	3	3	3	3	1	1	3	3	3	3	3	3	3	3	3	3	3	3	3	3	1	3	3	3	3	3	3	3	3	3	3	3	3	3
3	Marker160	75.9011	16585256	0	0	3	3	3	3	3	1	0	1	0	0	3	3	3	3	3	1	0	3	3	3	1	3	3	3	0	3	3	3	3	3	1	3	3	3	3	3	3	3	1	3	3	3	3	3
3	Marker161	77.218	23903060	0	0	3	3	3	0	0	1	1	0	3	0	3	3	3	3	3	1	0	3	3	3	3	3	3	3	3	3	3	3	3	3	3	3	3	3	3	3	3	3	3	3	3	3	3	3
3	Marker162	77.218	18995585	0	0	3	3	3	3	0	0	0	0	0	0	3	3	3	3	3	1	3	3	3	1	3	3	3	3	0	3	3	1	3	3	3	3	3	3	3	3	3	3	3	3	3	3	3	3
3	Marker163	78.0794	23149988	0	0	3	3	3	0	0	1	1	1	0	0	3	3	3	3	1	1	0	3	3	3	3	3	3	3	3	3	3	3	3	3	3	3	3	3	3	3	3	3	3	3	3	3	3	3
3	Marker164	84.4403	3007421	3	0	3	0	3	3	0	1	1	0	0	0	3	3	3	3	0	0	0	3	3	3	3	3	3	3	0	3	3	3	3	3	0	3	3	3	3	3	3	3	3	3	1	1	3	3
3	Marker165	84.4403	2753551	3	0	3	0	3	0	0	1	1	1	1	0	3	3	3	3	1	3	1	3	3	3	3	3	3	3	3	3	3	3	3	3	3	3	3	0	3	3	3	3	3	3	1	1	3	3
3	Marker166	89.7647	20014824	0	0	3	3	3	0	0	0	0	1	0	0	3	3	3	3	1	1	0	3	3	3	3	3	3	3	0	3	3	3	3	3	1	3	3	3	3	3	3	3	3	3	3	1	3	3
3	Marker167	93.4975	35466517	0	0	3	3	3	3	0	1	1	1	0	0	3	3	3	3	3	1	0	3	3	3	3	3	3	3	0	3	3	3	3	1	0	3	3	3	3	3	3	3	3	3	3	3	3	3
3	Marker168	93.4975	18629404	3	0	3	3	3	3	3	0	0	0	0	0	3	3	3	3	3	1	3	3	3	3	3	3	3	3	0	3	3	3	3	3	0	3	3	3	3	3	1	3	3	3	3	3	3	3
3	Marker169	93.4975	18558747	1	0	3	3	3	3	1	1	1	1	1	1	3	3	3	3	3	1	1	3	3	3	3	3	3	3	0	3	1	3	3	3	1	3	3	3	3	3	1	1	3	3	3	3	3	3
3	Marker170	95.1591	19177052	3	0	3	3	3	3	0	1	0	1	0	0	3	3	3	3	3	1	1	3	3	3	3	3	3	3	0	3	3	3	3	3	1	3	3	3	3	3	3	3	3	1	3	3	3	3
3	Marker171	95.1591	27486736	3	0	0	3	3	3	0	0	0	1	0	0	3	3	3	3	3	1	0	3	3	3	3	3	3	3	0	3	3	3	3	3	0	3	3	3	3	3	3	3	3	3	3	3	3	3
3	Marker172	95.1591	17802479	0	0	3	0	0	0	0	0	0	1	0	0	3	3	3	3	1	1	0	3	3	3	3	3	3	3	3	3	3	3	3	3	1	3	3	3	3	3	3	3	3	3	3	3	3	3
3	Marker173	95.1591	29276206	0	0	3	3	3	3	3	0	1	0	0	0	3	3	3	3	3	1	1	3	3	3	3	3	3	3	3	3	3	3	3	3	3	3	3	3	3	3	3	3	3	3	3	3	3	3
3	Marker174	95.1591	28037948	3	0	3	3	3	3	0	0	0	0	3	0	3	3	3	3	3	1	0	3	3	3	3	3	3	3	3	3	3	3	3	3	1	3	3	3	3	3	3	3	3	3	3	3	3	3
3	Marker175	95.1591	20550013	3	0	3	0	3	3	1	0	1	1	3	0	3	3	3	3	1	1	0	3	3	3	3	3	3	3	0	3	3	3	1	3	1	3	3	3	3	3	3	3	3	3	3	0	3	3
3	Marker176	95.1591	19834424	0	0	3	3	3	3	3	0	0	1	0	0	3	3	3	3	1	1	0	3	3	3	3	0	3	3	0	3	3	3	3	3	1	3	3	3	3	3	3	3	3	3	3	3	3	3
3	Marker177	95.1591	20001567	1	0	3	3	3	3	3	1	1	1	3	0	3	3	3	3	3	1	0	3	3	1	3	0	3	3	0	3	3	3	3	3	3	3	3	3	3	3	3	3	3	3	3	3	3	3
3	Marker178	95.1591	22414896	0	0	3	3	3	3	0	1	1	1	1	0	3	3	3	3	3	1	1	3	3	3	3	3	3	3	3	3	3	3	3	3	1	3	3	3	3	3	3	3	3	3	3	3	3	3
3	Marker179	95.1591	29360704	0	0	3	3	3	3	3	1	1	1	1	0	3	3	3	3	3	1	0	3	3	3	3	0	3	3	0	3	3	3	3	3	3	3	3	3	3	3	3	3	3	3	3	3	3	3
3	Marker180	95.1591	24907055	0	0	3	3	3	3	0	0	1	0	1	0	3	3	3	3	3	1	1	3	3	3	3	3	3	3	0	3	3	1	3	3	3	3	3	3	3	3	3	3	3	3	3	3	3	3
3	Marker181	96.7456	16761406	3	0	3	3	3	3	0	1	1	0	0	0	3	3	3	3	3	1	0	3	3	3	3	3	3	3	0	3	3	3	3	3	3	3	3	3	3	3	3	3	3	3	3	3	3	3
3	Marker182	96.7456	18175990	0	3	3	3	3	3	3	1	1	1	3	0	3	3	3	3	3	1	1	3	3	3	3	3	3	3	3	3	3	3	3	3	1	3	3	3	3	3	3	3	3	3	3	3	3	3
3	Marker183	96.7456	23183127	0	0	3	3	3	3	0	1	1	0	3	0	3	3	3	3	3	1	1	3	3	3	3	3	3	3	0	3	3	3	3	3	1	1	3	3	3	3	3	3	3	3	3	3	3	3
3	Marker184	96.7456	20431362	0	0	3	0	3	3	1	1	1	0	1	0	3	3	3	3	3	1	3	3	3	0	3	3	3	3	0	3	3	3	3	3	1	1	3	3	3	3	3	3	3	3	3	3	3	3
3	Marker185	96.7456	15621450	3	0	3	3	3	3	3	1	1	1	0	3	3	3	3	3	3	1	1	3	3	3	3	3	3	3	0	3	3	3	3	3	3	3	3	3	3	3	3	3	3	3	3	3	3	3
3	Marker186	96.7456	22022793	0	0	3	3	3	3	0	1	1	1	0	0	3	3	3	3	3	0	0	3	3	3	3	0	3	3	0	3	3	3	3	3	1	3	3	3	3	3	3	3	3	3	3	3	3	3
3	Marker187	96.7456	32601128	0	0	0	3	3	3	1	1	1	1	0	0	3	3	3	3	0	1	3	3	3	3	3	3	3	3	0	3	3	3	3	3	1	3	3	3	3	3	3	3	3	3	3	3	3	3
3	Marker188	96.7657	17153797	0	0	3	3	3	3	0	1	0	1	0	0	3	3	3	3	3	1	0	3	3	3	3	3	3	3	0	3	3	3	3	3	1	3	3	3	3	3	3	3	3	3	3	3	3	3
3	Marker189	97.8543	17586030	0	3	3	3	3	3	0	1	1	1	0	0	3	3	3	3	3	1	0	3	3	3	3	3	3	3	3	3	3	3	3	3	1	3	3	3	3	3	3	3	3	3	3	3	3	3
3	Marker190	97.8543	18033272	0	0	3	3	3	3	1	1	1	1	0	0	3	3	3	3	3	1	1	3	3	3	3	3	3	3	3	3	3	3	3	3	1	3	3	3	3	3	3	3	3	3	3	3	3	3
3	Marker191	97.8543	18176020	0	3	3	3	3	3	3	1	1	1	3	0	3	3	3	3	3	1	1	3	3	3	3	3	3	3	3	3	3	3	3	3	1	3	3	3	3	3	3	3	3	3	3	3	3	3
3	Marker192	97.8543	23771012	0	0	3	3	3	0	0	1	1	0	0	0	3	3	3	3	1	1	1	3	3	3	3	1	3	3	0	3	3	3	3	3	0	3	3	3	3	3	3	3	3	3	3	3	3	3
3	Marker193	97.8543	26201982	0	0	3	3	3	3	3	1	1	0	0	3	3	3	3	1	3	1	1	3	3	3	3	3	3	3	3	3	3	3	3	3	3	3	3	3	3	3	3	3	3	3	3	3	3	3
3	Marker194	100.044	18183396	3	0	0	0	3	3	0	1	0	0	3	0	0	0	3	1	0	1	0	3	3	3	3	0	3	3	0	3	3	3	3	1	3	3	3	3	3	3	3	3	3	3	3	3	3	3
3	Marker195	100.044	31870778	0	0	3	3	3	0	0	0	0	1	3	0	3	3	1	3	3	1	0	3	3	3	3	0	3	3	0	3	3	3	3	3	3	3	3	3	3	3	3	3	3	3	3	3	3	3
3	Marker196	100.044	22504010	0	0	3	3	3	3	0	1	0	1	0	0	3	1	1	3	3	1	0	3	3	3	3	3	3	3	0	3	3	3	3	3	1	3	3	3	3	3	3	3	3	3	3	3	3	3
3	Marker197	104.361	26231561	0	0	0	0	3	3	0	1	1	3	1	0	3	3	3	3	3	1	0	3	3	3	3	0	3	3	0	3	3	0	3	3	1	3	3	3	3	3	1	3	0	3	3	3	3	3
3	Marker198	104.361	18591402	0	0	3	3	3	3	0	1	1	1	3	0	3	3	3	3	3	1	3	3	3	3	3	3	3	3	0	3	3	3	3	3	1	3	3	3	3	3	1	3	3	3	3	3	3	3
3	Marker199	104.361	18402076	0	0	3	3	3	3	1	1	1	1	1	0	3	3	3	3	1	1	0	3	3	3	3	3	3	3	3	3	3	3	3	3	1	1	3	3	3	3	3	3	3	3	3	3	3	3
3	Marker200	104.361	17226292	0	0	3	3	3	3	1	1	1	1	1	3	3	3	3	3	1	1	0	3	3	3	3	3	3	3	0	3	3	3	3	3	1	3	3	3	3	3	3	3	3	3	3	3	3	3
3	Marker201	104.361	22839569	0	0	3	3	3	1	0	1	0	0	1	0	3	3	3	3	3	1	0	3	3	3	3	3	3	3	0	3	3	3	3	3	1	3	3	3	3	3	3	3	3	3	3	1	3	3
3	Marker202	106.279	18440927	0	0	3	3	3	3	0	1	0	0	0	0	3	3	3	0	3	1	0	3	3	0	3	3	3	3	0	3	3	3	3	3	1	0	1	3	3	3	3	3	3	3	3	3	3	3
3	Marker203	106.279	17854989	0	0	3	3	3	0	3	1	1	0	0	0	3	3	3	3	3	1	3	3	3	3	3	3	3	3	3	3	3	3	3	3	1	3	3	3	3	3	3	3	3	3	3	3	3	3
3	Marker204	106.279	12277536	1	0	3	3	3	3	0	1	0	0	1	0	3	3	3	0	0	1	0	3	3	3	3	3	3	3	3	3	3	3	0	3	3	3	3	3	3	3	3	3	3	3	3	3	3	3
3	Marker205	106.279	22590681	0	0	3	3	3	0	0	0	3	0	0	0	3	3	3	3	3	1	0	3	3	3	3	3	3	3	3	3	3	3	3	3	0	3	3	3	3	3	3	3	0	3	3	3	0	3
3	Marker206	106.279	26205197	1	0	3	3	3	3	3	1	0	1	1	0	3	3	3	3	1	1	3	3	3	3	3	0	3	3	3	3	3	3	3	3	1	3	3	3	3	3	3	3	3	3	3	3	3	3
3	Marker207	109.951	22269274	0	0	3	3	3	0	0	1	1	1	3	0	3	3	3	3	0	1	0	3	3	3	3	3	3	3	0	3	3	3	3	3	0	1	3	3	3	3	3	3	3	3	3	3	0	3
3	Marker208	111.567	23775211	0	0	3	3	3	3	3	1	1	3	0	0	3	3	3	3	3	1	0	3	3	3	3	3	3	3	3	3	3	3	3	3	3	3	3	3	3	3	3	3	3	3	3	3	3	3
3	Marker209	111.567	21496538	3	0	3	3	3	3	3	1	1	3	3	0	3	3	3	3	3	1	3	3	3	3	3	3	3	3	3	3	3	3	3	3	3	3	3	3	3	3	3	3	3	3	3	3	3	3
3	Marker210	112.199	13553124	0	0	0	3	0	3	0	0	1	0	0	0	3	3	3	3	3	1	0	3	3	3	3	3	3	3	0	3	3	3	3	3	0	3	3	3	3	1	3	3	3	3	3	0	3	3
3	Marker211	112.199	29389328	3	0	3	3	3	3	3	0	0	3	3	0	3	3	3	3	3	1	1	3	3	3	3	3	3	3	0	3	3	3	3	3	3	3	3	3	3	3	3	3	3	3	3	3	3	3
3	Marker212	114.632	23558353	0	0	3	0	0	3	0	0	1	0	0	0	3	3	3	3	3	1	0	3	3	3	3	3	3	3	0	3	3	3	3	3	1	3	3	3	3	3	3	3	3	3	3	3	3	3
3	Marker213	117.552	22533900	1	0	3	1	3	3	1	1	1	1	1	0	3	3	3	3	1	1	1	3	3	3	3	3	3	3	3	3	3	3	3	3	1	3	3	3	3	3	1	3	3	3	3	3	3	0
3	Marker214	117.552	19301484	0	0	3	0	0	3	3	1	0	1	1	0	3	3	3	3	3	1	1	3	3	3	3	3	3	3	3	3	3	3	3	3	3	3	3	3	3	3	3	3	3	3	3	3	3	3
3	Marker215	117.552	29966073	0	0	3	3	3	0	0	1	1	1	1	3	3	3	3	3	3	1	0	3	3	3	3	3	3	3	3	3	3	3	3	3	3	3	3	3	3	3	3	3	3	3	3	3	3	3
3	Marker216	117.552	21127570	0	0	3	3	3	3	3	1	1	0	1	0	3	3	3	3	3	1	1	3	3	1	3	0	3	3	0	3	3	0	3	3	1	3	3	3	3	3	3	3	3	3	3	0	3	3
3	Marker217	117.552	16119641	3	0	3	3	3	3	0	1	0	0	1	0	3	3	3	3	3	1	3	3	3	3	3	3	3	3	0	1	3	3	3	1	1	3	3	3	3	3	1	3	3	3	3	3	3	3
3	Marker218	117.552	16555903	0	0	3	0	0	0	0	0	3	0	0	0	3	3	3	3	3	1	0	3	3	3	3	3	3	3	0	3	3	3	3	3	1	3	3	3	3	3	0	3	3	3	3	0	3	3
3	Marker219	117.552	22836768	0	0	3	3	3	3	0	1	1	0	1	0	3	3	3	3	3	1	0	3	3	3	3	3	3	3	0	3	3	3	3	3	0	3	3	3	3	3	3	3	3	3	3	3	3	3
3	Marker220	119.034	19269799	1	0	3	3	3	3	3	1	1	1	1	0	3	3	3	3	3	1	3	3	3	3	3	1	3	3	0	3	3	3	3	3	1	3	3	3	3	3	3	3	3	3	3	3	3	3
3	Marker221	119.034	18558804	1	0	3	3	3	3	3	1	1	1	1	1	3	3	3	3	3	1	3	3	3	3	3	3	3	3	0	3	3	3	3	3	1	3	3	3	3	3	3	3	3	3	3	3	3	3
3	Marker222	119.034	18110272	0	0	3	3	3	3	0	0	1	1	0	0	3	3	3	3	3	1	0	3	3	3	3	1	3	3	0	3	3	3	3	3	1	3	3	3	3	3	3	3	3	3	3	3	3	3
3	Marker223	119.034	22916050	1	0	3	1	3	1	1	1	1	1	1	3	3	3	3	3	1	1	1	3	3	3	3	1	3	3	3	3	3	3	3	3	1	3	3	3	3	3	3	3	3	3	3	3	3	3
3	Marker224	120.238	15042776	0	0	3	3	3	3	3	1	1	1	3	0	3	3	3	3	3	1	1	3	3	3	3	3	3	3	0	3	3	3	3	3	3	3	3	3	3	3	3	3	3	3	3	3	3	3
3	Marker225	120.238	20430257	1	0	3	3	3	3	3	1	1	1	0	0	3	3	3	3	1	1	1	3	3	3	3	0	3	3	3	3	3	3	3	3	1	3	3	3	3	3	3	3	3	3	3	3	3	3
3	Marker226	122.694	23467765	0	0	3	0	3	3	0	0	0	1	0	0	3	3	3	3	3	1	3	3	3	3	3	0	3	1	0	3	3	3	3	3	1	3	3	3	3	3	3	3	3	3	3	3	3	3
3	Marker227	122.694	19635057	0	0	3	3	3	0	3	1	1	0	0	3	3	3	3	3	3	1	0	3	3	3	3	0	3	3	0	3	3	3	3	3	1	3	3	3	3	3	3	3	3	3	3	3	3	3
3	Marker228	122.694	32939130	0	0	3	3	3	0	0	1	0	1	0	0	3	3	3	3	0	1	0	3	3	3	3	3	3	3	0	3	3	0	3	3	1	3	3	3	3	3	3	3	3	3	3	3	3	3
3	Marker229	122.694	21127706	0	0	3	0	3	3	3	0	1	0	3	0	3	3	3	3	3	1	1	3	3	1	3	0	3	3	0	3	3	0	3	3	1	3	3	3	3	3	3	3	3	3	3	3	3	3
3	Marker230	127.162	36284539	0	0	3	0	3	3	0	0	0	0	0	0	3	3	3	3	3	1	0	3	3	3	3	3	3	3	0	3	3	3	3	1	1	3	3	3	3	3	3	3	3	3	3	3	3	3
3	SSR_BM159	130.195		3	3	3	3	3	3	0	3	1	1	3	3	3	3	3	3	3	0	1	1	1	0	1	0	3	3	3	3	3	3	3	0	0	1	3	3	3	3	3	1	3	3	3	0	3	3
3	SSR_Pvbr21	130.195		0	3	3	3	3	3	0	3	1	1	0	0	3	3	3	3	3	1	0	3	1	3	3	3	0	3	3	3	3	3	3	0	3	1	3	3	3	3	3	3	3	3	3	0	0	3
3	Marker233	133.164	39561350	0	0	3	3	3	3	0	1	0	1	3	0	3	3	3	3	3	1	0	3	1	1	3	3	1	3	0	3	3	3	3	1	0	1	3	3	3	3	3	3	3	3	3	3	3	3
3	Marker234	133.164	39031706	0	0	3	0	3	3	0	1	1	1	0	0	3	3	3	3	3	1	0	3	1	0	3	3	1	3	0	3	3	3	3	1	0	1	3	3	3	3	3	3	3	3	3	3	3	3
3	Marker235	133.164	38146786	0	0	3	0	3	3	3	0	0	3	0	3	3	3	3	3	3	1	3	3	0	1	3	0	1	3	0	3	3	3	3	0	1	1	3	3	3	3	3	3	3	3	3	3	3	3
3	Marker236	133.164	37192314	0	3	3	3	0	3	0	1	0	1	0	0	3	3	3	3	3	1	3	3	1	3	3	3	1	3	0	3	3	3	3	0	0	1	3	3	3	3	3	3	3	3	3	3	3	3
3	Marker237	134.477	40229637	3	0	3	3	3	3	3	3	0	3	3	0	3	3	3	3	3	1	3	3	1	3	3	0	1	3	0	3	3	3	3	1	1	1	3	3	3	3	3	0	3	1	3	3	3	3
3	Marker238	138.53	41653152	1	0	3	3	3	3	0	1	0	1	3	0	3	3	3	3	3	1	0	3	3	3	3	3	1	1	0	3	3	0	3	0	0	1	3	3	3	3	3	3	3	3	3	3	3	3
3	Marker239	138.53	42015579	0	0	3	3	1	3	1	1	1	1	0	0	3	3	3	3	3	1	3	3	3	3	3	3	0	1	0	3	3	3	3	1	0	1	3	3	3	3	3	3	3	3	3	3	3	3
3	Marker240	140.519	42827116	3	0	3	0	1	3	1	1	3	1	0	0	3	3	3	3	0	1	0	3	3	3	3	3	1	1	0	3	3	3	3	1	1	1	3	3	3	3	3	3	0	3	3	3	3	3
3	Marker241	140.519	41567338	0	0	3	0	3	0	0	0	0	1	0	0	3	3	3	3	3	1	0	3	3	3	3	3	1	1	0	3	3	3	3	1	0	1	3	3	3	3	3	3	3	3	3	3	3	3
3	Marker242	143.953	37040922	3	0	3	3	3	3	0	1	0	1	0	0	3	3	3	3	3	1	1	3	3	3	3	3	1	3	0	3	3	3	3	1	0	1	3	3	3	3	3	3	3	3	3	3	3	3
3	Marker243	150.777	18519483	0	0	0	3	0	0	0	0	0	0	0	0	3	3	3	3	3	1	0	3	3	3	3	0	3	3	0	3	3	3	3	3	1	1	3	3	3	3	3	3	3	3	3	3	3	3
3	Marker244	152.891	18148760	0	0	3	3	3	3	3	1	3	1	0	0	3	3	3	3	3	1	1	3	3	3	3	3	3	3	0	3	3	3	3	3	1	3	3	3	3	3	3	3	3	3	3	3	3	3
3	Marker245	152.891	18148795	0	0	3	3	3	3	3	1	3	1	0	0	3	3	3	3	3	1	1	3	3	3	3	3	3	3	0	3	3	3	3	3	1	3	3	3	3	3	3	3	3	3	3	3	3	3
3	Marker246	156.505	7930665	0	0	3	3	3	0	0	1	0	0	0	0	3	3	3	3	0	1	0	3	3	3	3	3	3	3	0	3	3	3	3	3	0	3	3	3	0	3	3	3	3	3	3	3	3	3
3	Marker247	156.505	36044166	0	0	3	0	3	3	0	1	0	3	0	0	3	3	3	3	3	1	3	3	3	3	3	3	3	0	0	3	3	3	3	1	1	3	3	3	3	1	3	0	3	3	3	1	3	3
3	Marker248	156.505	22931315	0	0	3	0	3	3	3	1	0	1	0	0	3	3	3	3	3	1	3	3	3	3	3	3	3	0	0	3	3	3	0	3	1	3	3	3	3	3	3	0	3	3	3	0	3	3
3	Marker249	156.505	26513052	0	0	3	0	3	0	3	1	0	1	3	0	3	3	3	3	3	1	0	3	3	3	3	3	3	3	3	3	3	3	3	3	1	3	3	3	3	3	3	3	3	3	3	3	3	3
3	Marker250	157.334	14583487	0	0	3	3	3	3	0	1	1	1	0	0	3	3	3	3	1	1	0	3	3	3	3	3	3	3	0	3	3	3	0	3	1	3	3	3	3	3	3	3	3	3	3	3	3	3
3	Marker251	157.334	16804380	1	0	3	3	3	3	3	1	0	0	0	3	3	3	3	3	0	1	3	3	3	3	3	0	3	3	0	3	3	3	1	3	1	3	3	3	1	3	3	3	3	3	3	3	3	3
3	Marker252	157.334	17354727	0	0	3	0	3	3	3	1	1	1	1	0	3	3	3	1	3	0	0	3	3	3	3	0	3	3	0	1	3	3	3	3	1	3	3	3	0	3	3	3	3	3	3	3	3	1
3	Marker253	157.334	18519434	0	0	0	0	0	0	0	0	0	0	0	0	3	3	3	3	3	1	0	3	3	3	3	0	3	3	0	3	3	3	3	3	1	1	3	3	3	3	3	3	3	3	3	3	3	3
3	Marker254	157.334	17226320	0	0	3	3	3	3	1	1	1	1	1	3	3	3	3	3	1	1	0	3	3	3	3	1	3	3	0	3	3	3	3	3	1	3	3	3	3	3	3	3	3	3	3	3	3	3
3	Marker255	157.334	19301517	0	0	3	0	0	3	3	1	0	1	1	0	3	3	3	3	1	1	1	3	3	3	3	3	3	3	3	3	3	3	3	3	1	3	3	3	3	3	3	3	3	3	3	3	3	3
3	Marker256	157.334	19301476	0	0	3	0	0	3	3	1	0	1	1	0	3	3	3	3	1	1	1	3	3	3	3	3	3	3	3	3	3	3	3	3	1	3	3	3	3	3	3	3	3	3	3	3	3	3
3	Marker257	157.334	22931297	0	0	3	0	3	3	3	1	0	1	0	0	3	3	3	3	3	1	3	3	3	3	3	3	3	0	0	3	3	3	0	3	1	3	3	3	3	3	3	0	3	3	3	0	3	3
3	Marker258	158.732	34041096	0	0	3	3	3	3	3	0	1	1	0	0	3	3	3	3	3	1	0	3	3	3	3	3	3	3	0	3	3	3	3	0	0	3	3	3	3	3	3	3	3	3	3	3	3	3
3	SSR_FJUNA19	158.732		3	3	3	3	3	3	1	1	1	1	0	0	3	3	3	3	3	1	3	3	0	3	3	0	3	3	3	3	3	3	3	0	0	3	3	3	3	3	3	3	3	3	3	0	3	3
3	Marker260	166.519	45072636	3	0	3	0	0	3	3	0	0	0	0	0	3	3	3	3	3	1	0	3	3	3	3	3	0	1	0	3	3	0	3	3	3	1	3	3	3	3	3	3	3	3	3	3	3	3
3	Marker261	167.497	45934114	3	0	3	3	1	0	0	1	1	1	0	0	3	3	3	3	3	1	0	3	3	3	3	3	3	0	3	3	0	3	3	3	1	3	3	3	3	3	3	3	3	3	3	3	3	3
3	Marker262	170.203	48445777	0	0	0	3	0	3	0	1	1	1	1	0	3	3	3	3	3	1	0	3	3	0	3	3	3	1	3	3	3	3	3	1	1	1	3	3	3	0	3	3	3	3	1	3	3	3
3	Marker263	175.944	49848383	3	0	3	3	0	0	0	0	0	3	3	0	3	3	3	3	3	3	3	3	3	3	3	0	0	1	0	3	3	3	3	3	1	1	1	0	3	3	3	3	3	3	3	0	3	3
3	Marker264	179.953	47930522	3	0	3	3	0	3	3	1	1	0	0	0	3	3	3	3	3	0	3	3	1	0	3	0	1	0	0	1	3	3	3	3	1	3	3	3	3	3	3	3	1	3	3	3	3	3
4	Marker265	0	36452579	3	0	3	1	3	1	3	1	0	3	1	0	3	3	3	3	3	1	1	3	3	3	3	3	3	1	0	3	3	3	1	3	3	3	1	3	3	3	3	1	3	3	3	3	3	3
4	Marker266	13.9182	16656213	3	0	3	0	3	3	3	0	0	3	3	0	3	3	3	3	3	3	3	3	3	3	1	3	3	1	0	3	3	3	3	3	3	3	3	3	3	3	3	1	3	3	3	3	3	3
4	Marker267	15.8811	24714191	3	0	3	1	3	3	0	0	0	0	0	0	3	3	3	3	3	3	0	3	3	3	1	3	3	1	0	3	3	3	3	3	3	3	3	3	3	3	3	0	3	3	3	3	3	3
4	Marker268	17.1058	23173525	0	0	3	0	3	3	0	1	0	3	0	0	3	3	3	3	3	3	3	3	3	3	1	3	3	1	0	1	3	3	3	3	3	3	3	3	3	3	3	0	3	3	3	3	3	3
4	Marker269	17.1058	14837905	3	0	3	1	3	3	3	1	0	3	3	0	3	3	3	3	3	3	3	3	3	3	1	3	3	1	0	3	3	0	3	3	3	3	3	3	3	3	3	1	0	3	3	3	3	3
4	Marker270	17.1058	14837889	3	0	3	1	3	3	3	1	0	3	3	0	3	3	3	3	3	3	3	3	3	3	1	3	3	1	0	3	3	0	3	3	3	3	3	3	3	3	3	1	0	3	3	3	3	3
4	Marker271	17.1058	26587407	3	0	3	0	3	3	3	1	1	3	3	0	3	3	3	3	3	3	0	3	3	3	0	3	3	1	0	3	3	3	3	3	3	3	3	3	3	3	3	1	3	3	3	3	3	3
4	Marker272	20.9391	18062142	0	0	3	1	3	3	3	0	0	0	1	0	3	3	3	3	3	3	0	3	3	3	1	3	3	1	0	3	3	0	3	3	3	1	3	3	3	3	3	1	1	3	3	3	3	3
4	Marker273	20.9391	18062135	3	0	3	1	3	3	3	0	0	0	1	0	3	3	3	3	3	3	0	3	3	3	1	3	3	1	0	3	3	3	3	3	3	3	3	3	3	3	3	1	1	3	3	3	3	3
4	Marker274	23.8487	22294875	3	0	3	1	3	3	0	1	1	3	0	0	3	3	3	3	3	3	3	3	3	3	1	0	3	1	0	3	3	3	3	3	3	3	3	3	3	3	3	1	3	3	3	3	0	3
4	Marker275	23.8487	20974949	3	0	3	1	3	3	3	1	1	3	1	0	3	3	3	3	3	3	3	3	3	3	1	3	3	1	3	3	3	3	3	3	3	3	3	3	3	3	3	1	3	3	3	3	3	3
4	Marker276	23.8487	29629641	3	0	3	1	3	0	3	3	1	3	3	0	3	3	3	3	3	3	3	3	3	3	1	0	3	1	0	3	3	1	3	3	3	3	0	3	3	3	3	1	3	3	3	3	3	3
4	Marker277	24.9924	29629627	3	0	3	1	3	0	3	3	1	3	3	0	3	3	3	3	3	3	3	3	3	3	1	0	3	1	0	3	3	3	3	3	3	3	0	3	3	3	3	1	3	3	3	3	3	3
4	Marker278	26.767	17044057	3	0	3	0	3	3	3	0	1	3	0	0	3	3	3	3	1	3	0	3	3	3	1	3	3	1	0	3	0	3	3	3	3	3	3	3	3	3	1	1	3	3	3	3	1	3
4	Marker279	26.767	32368669	0	0	3	1	3	0	3	0	1	3	0	0	3	3	3	3	3	3	3	3	3	3	1	0	3	1	0	3	3	3	3	3	3	3	3	3	3	3	3	3	3	3	3	3	1	3
4	Marker280	26.767	32368685	0	0	3	1	3	0	3	0	1	3	0	0	3	3	3	3	3	3	3	3	3	3	1	0	3	1	0	3	3	3	3	3	3	3	3	3	3	3	3	3	3	3	3	3	3	3
4	Marker281	26.767	25759218	0	0	0	0	3	0	3	0	0	3	0	0	3	3	3	3	3	3	3	3	3	3	1	3	3	1	0	3	3	3	3	3	3	3	3	3	3	3	3	1	3	3	3	3	3	3
4	Marker282	28.6313	36700845	3	0	3	1	1	3	3	1	1	1	1	0	3	3	3	3	3	3	3	3	3	3	1	3	3	1	0	3	3	3	3	3	3	3	3	3	3	3	3	1	3	3	3	3	3	3
4	Marker283	28.6313	36700909	3	0	3	1	1	1	3	1	1	1	1	0	3	3	3	3	3	3	3	3	3	3	1	3	3	1	0	3	3	3	3	3	3	3	3	3	3	3	3	1	3	3	3	3	3	3
4	Marker284	28.6313	24397092	3	0	3	1	3	3	3	1	1	3	1	3	3	3	3	3	3	3	3	3	3	3	1	3	3	1	3	3	3	3	3	3	3	3	3	3	3	3	3	1	3	3	3	3	3	3
4	Marker285	32.1091	24017041	3	0	3	0	3	3	3	1	1	3	1	0	3	3	3	3	1	3	3	3	3	3	1	3	3	1	3	3	3	3	3	3	3	3	3	3	3	3	3	3	3	3	3	3	3	3
4	Marker286	32.1091	34606625	3	0	3	0	3	3	3	1	1	3	0	0	3	3	3	3	1	3	3	3	3	3	0	0	3	1	0	3	3	3	3	3	3	3	3	3	3	3	3	0	3	3	3	3	3	3
4	Marker287	33.7133	15529334	3	0	3	3	3	3	3	1	0	3	0	0	3	3	3	3	1	3	0	3	3	3	1	3	3	1	0	3	3	3	3	3	3	1	3	3	3	3	3	1	0	3	3	3	3	3
4	Marker288	33.7133	15529252	3	0	3	0	3	3	3	3	0	3	0	0	3	3	3	3	1	3	0	3	3	3	1	3	3	1	0	3	3	3	3	3	3	3	3	3	3	3	3	1	0	3	3	3	3	3
4	Marker289	36.5057	16874216	3	0	3	1	3	3	3	1	1	3	0	0	3	3	3	3	1	3	0	3	3	3	1	3	3	1	0	3	3	3	3	3	3	3	3	3	3	3	3	0	3	3	3	3	3	3
4	Marker290	36.5057	31477113	3	0	3	1	3	0	3	0	3	3	3	0	3	3	3	3	1	3	0	3	3	3	1	3	3	1	0	3	3	3	3	3	3	3	0	3	3	1	3	1	3	3	3	3	3	3
4	Marker291	36.5057	31477121	3	0	3	1	3	0	3	0	3	3	3	0	3	3	3	3	1	3	0	3	3	3	1	3	3	1	0	3	3	3	3	3	3	1	0	3	3	1	3	1	3	3	3	3	3	3
4	Marker292	38.9324	24531975	3	0	3	1	3	3	0	0	1	3	3	3	3	3	3	3	3	3	3	3	3	3	1	3	3	1	0	3	3	3	3	3	3	1	3	3	3	3	3	3	3	3	3	3	3	3
4	Marker293	41.1709	14648239	3	0	3	1	0	3	3	0	0	3	0	3	3	3	0	3	3	3	3	3	3	3	1	0	3	1	0	3	3	3	3	3	3	3	3	3	3	3	3	1	3	3	3	3	3	3
4	Marker294	41.1709	32910010	0	0	3	1	3	3	3	1	1	3	1	0	3	3	3	3	3	3	3	3	3	0	1	3	3	1	0	3	3	3	3	3	3	3	3	3	3	3	3	1	3	3	3	3	3	3
4	Marker295	42.0405	36884314	3	0	3	0	3	3	3	1	1	3	1	0	3	3	3	3	3	3	3	3	3	3	1	3	3	1	0	3	3	3	3	3	3	3	3	3	3	3	3	1	3	3	3	3	3	3
4	Marker296	45.6013	36064791	3	0	3	1	3	3	3	1	0	3	1	3	3	3	3	1	1	3	3	3	3	3	0	3	3	1	3	3	1	3	3	3	3	3	3	3	3	3	3	1	3	3	3	3	3	3
4	Marker297	45.6013	32295625	3	0	3	1	3	3	3	1	0	3	0	0	3	3	3	3	1	3	0	3	3	3	1	3	3	1	3	3	1	3	3	3	3	3	3	3	3	3	3	1	3	3	3	3	3	3
4	Marker298	45.6013	32295659	3	0	3	1	3	3	3	1	0	3	0	0	3	3	3	3	1	3	0	3	3	3	1	3	3	1	3	3	1	3	3	3	3	3	3	3	3	3	3	1	3	3	3	3	3	3
4	Marker299	48.9781	25207551	3	0	3	1	3	1	3	1	1	3	1	0	3	3	3	3	1	3	3	3	3	3	1	3	3	1	3	3	3	3	3	3	3	3	3	3	1	3	3	1	3	3	3	3	3	3
4	Marker300	48.9781	25207587	3	0	3	1	3	1	3	1	1	3	1	0	3	3	3	3	1	3	3	3	3	3	1	3	3	1	3	3	3	3	3	3	3	3	3	3	1	3	3	1	3	3	3	3	3	3
4	Marker301	48.9781	25207542	3	0	3	1	3	1	3	1	1	3	1	0	3	3	3	3	1	3	3	3	3	3	1	3	3	1	3	3	3	3	3	3	3	3	3	3	1	3	3	1	3	3	3	3	3	3
4	Marker302	52.2454	26607258	3	0	3	1	3	3	3	1	1	3	1	0	3	3	3	3	3	3	3	3	3	3	1	3	3	1	3	3	3	3	3	3	3	3	1	3	1	3	3	1	3	3	3	3	3	3
4	Marker303	57.4923	36938476	3	0	3	1	1	3	1	1	1	3	1	0	3	3	3	3	3	3	3	3	3	3	1	3	3	1	3	3	3	3	3	3	3	3	1	3	3	3	3	1	3	3	3	1	3	3
4	Marker304	57.4923	36938507	3	0	3	1	1	3	1	1	1	3	1	0	3	3	3	3	3	3	3	3	3	3	1	3	3	1	3	3	3	3	3	3	3	3	1	3	3	3	3	1	3	3	3	3	3	3
4	Marker305	61.8688	15974182	3	0	0	0	3	1	3	1	1	3	1	0	3	3	3	3	3	3	0	3	3	3	0	0	3	1	0	3	3	3	3	3	3	3	3	3	3	3	3	1	3	3	3	3	3	3
4	Marker306	61.8688	26673523	3	0	3	1	3	3	3	1	1	3	3	0	3	3	3	3	3	3	3	3	3	3	1	0	3	1	0	3	3	3	3	3	3	3	3	3	3	3	3	1	3	3	0	3	3	3
4	Marker307	61.8688	21237620	0	0	3	0	3	3	3	0	0	3	0	0	3	3	3	3	3	3	3	3	3	3	1	0	3	1	0	3	3	3	3	3	3	3	3	3	3	3	3	1	3	3	3	3	3	3
4	Marker308	63.9392	40942944	3	0	3	1	3	3	3	1	1	3	1	0	3	3	3	3	3	3	0	3	3	3	1	0	1	1	0	3	3	3	3	3	3	0	3	3	3	3	3	3	3	3	3	0	3	3
4	Marker309	63.9392	40943035	3	0	3	1	3	3	3	1	1	3	1	0	3	3	3	3	3	3	3	3	3	1	1	0	1	1	0	3	3	3	3	3	3	0	3	3	3	3	3	3	3	3	3	0	3	3
4	Marker310	66.4159	23816040	0	0	3	0	3	0	3	1	0	3	0	0	3	3	3	3	3	3	3	3	3	1	1	3	3	1	3	3	3	3	3	3	3	3	3	3	3	3	3	1	3	3	3	3	3	3
4	Marker311	66.4159	18733985	0	0	3	1	3	3	3	1	1	3	0	0	3	3	3	3	3	3	3	3	3	3	1	3	3	1	0	3	3	3	3	3	3	3	3	3	3	3	3	1	3	3	3	3	3	3
4	Marker312	67.5058	27204736	3	0	3	1	3	0	3	1	0	3	3	0	3	3	3	3	1	3	0	3	3	3	1	3	3	1	0	3	3	3	3	3	3	3	3	3	3	3	3	1	3	3	3	3	3	3
4	Marker313	67.5058	21290885	3	0	3	1	3	3	3	1	1	3	1	0	3	3	3	3	1	3	0	3	3	3	1	3	3	1	0	3	3	3	3	3	3	3	1	3	3	3	3	1	3	3	3	3	3	3
4	Marker314	67.5058	34225234	3	0	3	1	3	3	3	1	0	1	1	0	3	3	3	3	0	3	3	3	3	3	1	3	3	1	0	3	3	3	3	3	3	3	3	3	3	3	3	1	3	3	3	3	3	0
4	Marker315	67.5058	34225223	3	0	3	1	3	3	3	1	0	1	1	0	3	3	3	3	0	3	3	3	3	3	1	3	3	1	0	3	3	3	3	3	3	3	3	3	3	3	3	1	3	3	3	3	3	0
4	Marker316	67.5058	34225189	3	0	3	1	3	3	3	1	0	1	0	0	3	3	3	3	0	3	3	3	3	3	1	3	3	1	0	3	3	3	3	3	3	3	3	3	3	3	3	1	3	3	3	3	3	0
4	Marker317	68.6505	21223755	0	0	0	1	0	0	0	1	1	3	0	0	3	3	3	3	1	3	0	3	3	3	1	3	3	1	0	3	3	3	3	3	3	3	3	3	3	3	3	1	3	3	3	3	3	3
4	Marker318	69.7962	15317407	3	0	3	0	3	3	3	1	0	3	1	3	3	3	3	3	1	3	3	3	3	3	1	3	3	1	0	3	3	3	3	3	3	3	3	3	3	3	3	1	3	1	3	3	3	3
4	Marker319	70.8992	31812262	0	0	3	1	1	3	3	0	1	3	1	0	3	3	3	3	3	3	3	3	3	3	1	3	3	1	3	3	3	3	3	3	3	3	3	3	3	3	3	1	3	1	3	3	3	3
4	Marker320	72.0104	14945590	0	0	3	0	3	3	3	1	1	0	3	0	3	3	3	3	3	1	0	3	3	3	1	3	3	1	0	3	3	3	3	3	3	3	3	3	3	3	3	1	3	1	3	3	3	3
4	Marker321	72.0104	36946631	3	0	0	0	3	3	3	1	1	3	3	0	3	3	3	3	3	3	3	3	3	3	1	3	3	1	0	3	3	3	3	3	3	3	3	3	3	3	3	1	3	1	3	3	3	3
4	Marker322	72.0104	36946609	3	0	0	0	3	3	3	1	1	3	3	0	3	3	3	3	3	3	3	3	3	3	1	3	3	1	0	3	3	3	3	3	3	3	3	3	3	3	3	1	1	1	3	3	3	3
4	Marker323	73.1213	25421632	3	0	3	1	3	3	3	1	1	3	3	0	3	3	3	3	3	3	3	3	3	3	0	3	3	1	3	3	3	3	3	3	3	3	3	3	3	3	3	1	3	3	3	3	3	3
4	Marker324	73.1213	22633078	3	0	3	1	3	3	3	0	0	3	0	0	3	3	3	3	3	3	3	3	3	3	1	0	3	1	0	3	3	3	3	3	3	3	3	3	3	3	3	1	3	3	3	3	3	3
4	Marker325	73.1213	18220528	3	0	3	1	3	3	3	1	0	3	0	0	3	3	3	3	3	3	3	3	3	3	1	3	3	1	0	3	3	3	3	3	3	3	3	3	3	3	3	1	3	3	3	3	3	3
4	Marker326	73.1213	18734059	0	0	3	0	3	3	3	1	1	3	3	0	3	3	3	3	3	3	3	3	3	3	1	3	3	1	0	3	3	3	3	3	3	3	3	3	3	3	3	1	3	3	3	3	3	3
4	Marker327	73.1213	14949385	0	0	3	0	3	3	0	1	0	3	3	3	3	3	3	3	3	3	3	3	3	3	1	3	3	1	0	3	3	3	3	3	3	3	3	3	3	3	3	1	3	3	3	3	3	3
4	Marker328	73.1213	16908384	3	0	3	1	3	3	3	1	1	3	3	3	3	3	3	3	3	3	3	3	3	3	1	3	3	1	3	3	3	3	3	3	3	3	3	3	3	3	3	1	3	3	3	3	3	3
4	Marker329	73.1213	23722308	3	0	3	0	3	3	3	0	0	3	3	0	3	3	3	3	3	3	3	3	3	3	1	3	3	1	3	3	3	3	3	3	3	3	3	3	3	3	3	1	3	3	3	3	3	3
4	Marker330	74.8761	37237289	3	0	3	1	3	3	3	0	3	3	0	0	3	3	3	3	3	3	0	3	3	3	1	0	3	1	0	3	3	3	0	3	3	3	3	3	3	3	3	1	3	3	3	3	3	3
4	Marker331	74.8761	37237201	3	0	3	0	3	3	3	1	3	3	0	0	3	3	3	3	3	3	0	3	3	3	1	0	3	1	0	3	3	3	0	3	3	3	3	3	3	0	3	1	3	3	3	3	3	3
4	Marker332	76.9118	40979064	3	0	3	0	3	3	3	1	3	3	3	0	3	3	3	3	3	3	0	3	3	3	1	3	3	1	3	3	3	3	3	3	3	3	1	3	3	3	3	1	3	3	3	3	3	3
4	Marker333	79.0318	33259983	3	0	3	1	3	3	3	1	1	3	0	0	3	3	3	3	0	3	3	3	3	3	1	3	3	1	0	3	3	3	3	3	3	3	3	3	3	3	3	0	3	3	3	3	3	3
4	Marker334	79.0318	14250549	3	0	0	1	0	3	3	1	1	3	3	0	3	3	3	3	3	3	3	3	3	3	1	3	3	1	0	3	3	3	3	3	3	3	3	3	3	3	3	3	3	3	3	3	3	3
4	Marker335	80.4843	15116496	3	0	3	0	0	3	3	0	0	3	0	0	3	3	3	3	3	3	3	3	3	3	1	3	3	1	0	3	3	3	3	1	3	3	3	3	3	3	3	3	3	3	3	3	3	3
4	Marker336	80.4843	14250554	3	0	0	1	0	3	3	1	1	3	3	0	3	3	3	3	3	3	3	3	3	3	1	3	3	1	0	3	3	3	3	3	3	3	3	3	3	3	3	3	3	3	3	3	3	3
4	Marker337	80.4843	34479759	3	0	3	0	3	3	3	1	0	0	3	0	3	3	3	3	3	3	3	3	3	3	1	3	3	0	0	3	3	1	3	3	3	3	3	3	3	3	3	0	3	3	3	3	3	3
4	Marker338	80.4843	28237686	3	0	3	1	3	3	3	1	0	3	0	0	3	3	3	3	3	3	0	3	3	3	1	3	3	1	3	3	3	3	3	3	3	3	3	3	3	3	3	3	3	3	3	3	3	3
4	Marker339	81.5548	21026306	3	0	3	0	3	3	3	0	1	3	3	0	3	3	3	3	3	3	3	3	3	3	3	3	3	1	3	3	3	3	3	3	3	3	3	3	3	3	3	0	3	3	3	3	3	3
4	Marker340	84.1735	15054673	3	0	3	0	3	3	3	1	0	3	0	0	3	3	3	3	3	3	0	3	3	3	0	3	3	1	0	3	3	3	3	3	3	3	3	3	3	3	3	0	3	0	3	3	3	3
4	Marker341	84.1735	31780272	3	0	3	0	3	3	3	1	1	3	3	0	3	3	3	3	3	3	3	3	3	3	0	3	3	1	3	3	3	3	3	3	3	3	3	3	3	3	3	3	3	3	3	3	3	3
4	Marker342	84.1735	31814850	0	0	3	1	3	3	3	1	1	3	0	0	3	3	3	1	3	3	3	3	3	3	0	3	3	1	3	3	3	3	3	3	3	3	3	3	3	3	3	0	3	3	3	3	3	3
4	Marker343	84.1735	25002239	3	0	0	1	3	3	3	1	0	0	3	0	3	3	3	3	3	3	0	3	3	3	3	3	3	1	0	3	3	3	3	3	3	3	3	3	3	3	3	0	3	3	3	3	3	3
4	Marker344	84.1735	16746346	3	0	3	1	3	3	3	0	1	3	3	0	3	3	3	3	3	3	0	3	3	3	0	3	3	1	0	3	3	3	3	3	3	3	3	3	3	3	3	0	3	3	3	3	3	3
4	Marker345	87.2942	27390523	3	0	3	1	3	3	3	1	1	3	0	3	3	3	3	3	3	3	3	3	3	3	3	3	3	1	3	3	3	3	3	3	3	3	3	3	3	3	3	0	3	3	3	3	3	3
4	Marker346	87.2942	23755757	3	0	3	0	3	3	3	0	1	3	0	0	3	3	3	3	3	3	0	3	3	3	3	3	3	1	0	3	3	3	3	3	3	3	1	3	3	3	3	1	3	3	3	3	3	3
4	Marker347	87.2942	37052867	3	0	3	1	3	0	3	1	0	3	3	0	3	3	0	3	3	3	3	3	3	3	3	0	3	1	0	3	3	3	3	3	3	3	3	3	3	3	3	1	3	3	3	0	3	3
4	Marker348	88.4163	24628968	3	0	3	1	3	3	3	1	0	3	3	0	3	3	3	3	3	3	3	3	3	3	3	3	3	1	0	3	3	3	3	3	3	3	3	3	3	3	3	0	3	3	3	3	3	3
4	Marker349	88.4163	16312604	3	0	3	0	3	3	3	0	0	3	0	0	3	3	3	3	3	3	3	3	3	3	3	3	3	1	0	3	3	3	3	3	3	3	3	3	3	3	3	1	3	3	3	3	3	3
4	Marker350	88.4163	23547885	0	0	3	0	3	0	3	1	1	3	0	0	3	3	3	3	3	3	3	1	3	3	3	3	3	1	0	3	3	3	3	3	3	3	3	3	3	3	3	0	3	3	3	3	3	3
4	Marker351	89.3158	25459561	0	0	3	0	3	3	0	1	0	3	0	0	3	3	3	3	3	3	3	3	3	3	3	0	3	1	0	3	3	3	3	3	3	3	3	3	3	3	3	3	3	3	3	3	3	3
4	Marker352	90.4488	32296056	3	0	3	1	0	3	3	1	1	3	0	0	3	3	3	3	3	3	3	0	3	3	1	3	3	1	0	3	3	3	3	3	3	3	3	3	3	3	3	0	3	3	3	0	3	3
4	Marker353	90.4488	32739229	0	0	3	1	3	3	3	1	1	3	3	3	3	3	3	3	3	3	0	3	3	3	1	3	3	1	0	3	3	3	3	3	3	3	3	3	3	3	3	3	3	3	3	3	3	3
4	Marker354	90.4488	24826629	3	0	0	1	3	3	3	1	0	3	0	0	3	3	3	3	3	1	3	3	3	3	1	3	3	1	0	3	0	3	3	0	3	3	3	3	0	3	3	3	3	3	3	3	3	3
4	Marker355	90.4488	24826646	3	0	0	1	3	3	3	1	0	3	0	0	3	3	3	3	3	3	3	3	3	3	1	3	3	1	0	3	0	3	3	0	3	3	3	3	0	3	3	3	3	3	3	3	3	3
4	Marker356	91.5956	35806740	0	0	3	0	3	3	3	0	1	3	3	0	3	3	3	3	1	3	0	3	3	3	1	0	3	1	3	3	3	3	3	3	3	3	3	3	3	1	3	3	3	3	3	3	3	3
4	Marker357	92.7586	32985159	3	0	3	0	3	3	3	0	0	3	3	3	3	3	3	3	1	3	3	3	3	3	1	3	3	1	3	3	3	3	3	3	3	3	3	3	3	3	3	1	3	3	3	3	3	3
4	Marker358	92.7586	14911903	0	0	3	0	3	3	3	0	1	3	3	0	3	3	3	3	3	3	3	3	3	3	0	3	3	1	0	3	3	3	3	3	3	3	3	3	3	3	3	1	3	3	3	3	3	3
4	Marker359	93.8997	23731380	3	0	3	0	3	3	3	1	1	3	0	0	3	3	3	3	3	3	3	3	3	3	1	3	3	1	0	3	3	3	3	3	3	3	3	3	1	3	3	1	3	3	3	3	3	3
4	Marker360	95.4688	25307363	3	0	3	3	3	3	3	0	0	3	3	0	3	3	3	3	3	3	0	3	3	3	3	3	3	1	0	3	3	3	3	3	3	3	3	3	3	3	3	1	3	3	3	3	3	3
4	Marker361	95.4688	15170086	3	0	0	0	3	3	0	0	0	0	0	0	3	3	3	3	3	3	0	3	3	3	3	0	3	1	0	3	3	3	3	3	3	3	3	3	3	3	3	0	3	3	3	3	3	3
4	Marker362	95.4688	31021305	0	0	3	0	3	3	3	1	1	3	0	0	3	3	3	3	3	0	0	3	3	3	1	3	3	1	0	3	3	3	3	3	3	3	3	3	3	3	3	0	3	3	3	3	3	3
4	Marker363	95.4688	31021367	0	0	3	0	3	3	3	1	1	3	0	0	3	3	3	3	3	0	0	3	3	3	1	3	3	1	0	3	3	3	3	3	3	3	3	3	3	3	3	0	3	3	3	3	3	3
4	Marker364	96.6821	34391512	3	0	0	0	0	3	3	0	0	3	3	0	3	3	3	3	1	3	0	3	3	3	1	3	3	1	0	3	3	3	3	3	3	3	3	3	3	3	3	1	3	3	3	3	3	3
4	Marker365	99.2103	22435701	0	0	3	1	3	3	3	0	1	3	3	0	3	3	3	3	1	3	3	3	3	3	1	3	3	1	0	3	3	3	3	3	3	3	3	3	3	3	3	1	3	3	3	3	3	3
4	Marker366	99.2103	22435708	0	0	3	1	3	3	3	0	1	3	3	0	3	3	3	3	1	3	3	3	3	3	1	3	3	1	0	3	3	3	3	3	3	3	3	3	3	3	3	1	3	3	3	3	3	1
4	Marker367	99.2103	21036253	0	0	3	1	3	0	0	1	1	3	3	0	3	3	3	3	1	3	3	3	3	3	1	3	3	1	3	3	3	1	3	3	3	3	3	3	3	3	3	1	3	3	3	3	1	3
4	Marker368	101.427	28036566	3	0	0	1	3	3	3	1	0	3	3	0	3	3	3	1	1	3	3	3	3	3	1	3	3	1	0	3	3	3	3	3	3	3	3	3	3	3	3	1	3	3	3	3	0	3
4	Marker369	102.519	13131063	3	0	3	1	3	0	3	1	1	3	0	0	3	3	3	3	3	3	3	3	3	3	1	3	3	1	0	3	3	0	3	3	3	3	3	3	3	3	3	1	3	3	3	3	3	3
4	Marker370	102.519	23410444	0	0	3	0	0	3	3	1	1	3	3	0	3	3	3	3	3	1	0	3	3	3	1	3	3	1	0	3	3	0	3	3	3	3	3	3	3	3	3	1	3	3	3	3	3	3
4	Marker371	102.519	17945681	3	0	3	1	3	3	3	0	0	3	0	0	3	3	3	3	3	3	3	3	3	3	1	3	3	1	0	3	3	3	3	3	3	3	3	3	3	3	3	1	3	3	3	3	3	3
4	Marker372	102.519	17945752	3	0	3	1	3	3	3	0	0	3	0	0	3	3	3	3	3	3	3	3	3	3	1	3	3	1	0	3	3	3	3	3	3	3	3	3	3	3	3	1	3	3	3	3	3	3
4	Marker373	102.519	22436177	0	0	3	1	3	3	3	0	1	0	0	0	3	3	3	3	3	3	3	3	3	3	1	3	3	1	0	3	3	0	1	3	3	0	3	3	3	3	3	0	3	3	3	0	3	3
4	Marker374	102.519	22436133	0	0	3	1	3	3	3	0	1	3	1	0	3	3	3	3	3	3	3	3	3	3	1	3	3	1	0	3	3	0	3	3	3	0	3	3	3	3	3	0	3	3	3	3	3	3
4	Marker375	107.188	6635031	3	0	3	1	1	3	3	3	1	3	1	0	3	1	3	3	1	3	3	3	3	3	1	3	3	1	0	3	1	3	3	3	3	3	3	3	3	3	3	1	3	3	3	3	3	3
4	Marker376	107.188	6394372	0	0	3	1	1	3	3	3	1	3	3	0	3	3	3	3	3	3	3	3	3	3	0	3	3	1	0	3	3	3	3	3	3	3	3	3	3	3	3	3	3	3	3	3	3	0
4	Marker377	107.188	6394419	0	0	3	1	1	3	3	3	1	3	0	0	3	3	3	3	3	3	3	3	3	3	0	3	3	1	0	3	3	3	3	3	3	3	3	3	3	3	3	1	3	3	3	3	3	0
4	Marker378	110.872	3607076	0	0	0	3	1	0	0	0	0	0	0	0	3	3	3	3	3	3	3	3	3	3	0	0	3	1	0	3	3	3	3	3	3	3	3	3	3	3	3	1	3	3	3	3	3	3
4	Marker379	110.872	3619523	0	0	3	0	0	0	3	1	0	3	3	0	3	3	3	3	3	3	3	3	3	3	1	0	3	0	0	3	3	3	3	3	3	3	3	3	3	3	3	1	3	1	3	3	3	3
4	Marker380	110.872	3619571	3	0	3	3	1	3	3	0	0	3	3	3	3	3	3	3	3	3	3	3	3	3	1	3	3	1	3	3	3	3	3	3	3	3	3	3	3	3	3	1	3	3	3	3	3	3
4	Marker381	118.092	2654368	3	0	1	0	3	3	3	0	1	3	3	0	3	3	3	3	3	3	3	3	3	0	1	3	3	1	3	3	3	3	3	3	3	3	3	3	3	3	3	3	3	3	3	0	3	0
4	Marker382	118.092	2503523	3	0	0	0	3	3	0	0	0	3	3	0	3	3	3	3	3	1	0	3	3	0	1	3	3	1	0	3	3	3	3	3	0	3	3	3	3	3	3	3	3	3	3	0	3	3
4	Marker383	119.609	2422185	3	0	1	0	3	3	0	0	0	3	3	0	3	3	3	3	3	3	0	3	3	0	1	3	3	1	0	3	3	3	3	3	3	3	3	3	3	3	3	3	3	3	3	0	3	0
4	Marker384	119.609	2030577	0	0	1	0	3	3	3	0	0	3	3	0	3	3	3	3	1	3	0	3	3	0	1	3	3	1	0	3	3	0	3	3	3	3	3	3	3	0	3	3	0	3	3	0	3	0
4	SSR_IAC245	120.851		3	3	1	1	3	3	3	0	1	3	3	3	3	3	3	3	3	3	0	3	3	3	1	3	3	1	3	3	3	3	3	3	3	3	3	3	3	3	3	3	3	3	3	0	0	3
4	Marker386	126.9	148788	0	0	0	3	3	3	3	3	3	3	3	0	3	3	3	3	0	3	0	3	3	3	1	0	3	1	0	3	3	3	3	3	3	3	3	3	3	3	3	3	3	3	3	0	3	3
4	SSR_Pvctt001	126.9		3	3	3	3	3	3	3	3	3	3	3	3	3	3	3	3	3	3	3	3	3	1	1	3	3	1	3	3	3	3	3	3	0	3	3	3	3	0	3	3	3	3	3	3	3	0
4	Marker388	130.561	23859314	0	0	3	3	3	3	0	0	0	3	3	0	1	3	3	3	0	3	0	3	3	3	0	0	3	1	0	3	3	3	3	3	3	3	3	3	3	3	3	1	3	3	3	3	3	3
4	Marker389	136.94	25128283	0	0	0	0	0	0	3	0	0	3	3	0	3	3	3	3	3	3	0	3	3	3	3	3	3	1	0	3	3	3	3	3	3	3	3	3	3	3	3	1	1	3	3	3	3	3
4	Marker390	136.94	16721519	3	0	0	0	3	0	3	3	1	3	3	3	3	3	3	3	3	3	3	3	3	3	3	3	3	1	0	3	3	3	3	3	3	3	3	3	3	3	3	1	3	3	3	3	3	3
4	Marker391	139.697	18133631	3	0	3	0	3	3	3	0	0	3	3	0	3	3	3	3	3	3	3	3	3	3	3	3	3	1	0	3	3	3	3	3	3	3	3	3	3	3	3	1	3	3	3	3	3	3
4	Marker392	139.697	18133606	3	0	3	1	3	3	3	0	0	3	3	0	3	3	3	3	3	3	3	3	3	3	3	3	3	1	0	3	3	3	3	3	3	3	3	3	3	3	3	1	3	3	3	3	3	3
4	Marker393	140.812	18133730	3	0	3	1	3	3	3	1	0	3	3	0	3	3	3	3	3	3	3	3	3	3	1	3	3	1	0	3	3	3	3	3	3	3	3	3	3	3	3	1	3	3	3	3	3	3
4	Marker394	147.007	28251771	0	0	3	1	3	3	3	1	1	3	0	0	3	0	3	3	3	3	3	3	3	3	1	3	3	0	0	3	3	3	3	3	3	3	3	3	3	3	3	0	3	1	3	3	3	3
4	Marker395	152.868	33627249	0	0	3	0	3	0	0	3	0	3	0	0	3	3	3	3	3	3	0	3	3	3	1	3	3	1	0	3	1	3	3	3	3	1	3	3	3	3	3	1	3	1	1	3	3	3
4	Marker396	152.868	33627186	0	0	3	0	3	0	0	3	0	3	0	0	0	3	3	3	3	3	0	3	3	3	1	3	3	1	0	3	3	3	3	3	3	3	3	3	3	3	3	1	3	1	1	3	3	3
4	Marker397	157.791	32160785	3	0	3	0	3	3	0	1	1	0	0	0	3	3	3	3	3	3	0	3	3	3	1	3	3	1	0	3	3	3	3	3	3	3	3	3	3	3	0	1	3	1	3	3	3	3
4	Marker398	167.577	9685088	3	3	3	1	1	3	3	1	1	3	0	0	3	3	3	3	3	3	0	3	3	3	0	3	3	1	0	3	3	3	0	0	0	3	3	3	3	3	3	0	3	3	3	3	3	3
4	Marker399	167.577	6441110	0	0	3	0	1	0	3	3	0	3	0	0	3	3	3	1	3	3	0	3	3	3	1	3	3	1	0	3	3	3	3	3	3	3	3	3	3	3	3	3	3	3	3	3	3	3
4	Marker400	167.577	6837406	3	0	3	0	1	3	3	3	0	3	0	0	3	0	3	3	3	3	0	3	3	3	0	3	3	1	3	3	3	3	3	3	3	3	3	3	3	3	3	0	3	3	3	3	3	3
4	Marker401	167.577	6823103	0	0	0	0	0	3	3	3	1	0	0	0	3	0	3	3	0	3	0	3	3	3	0	3	3	1	0	3	3	3	3	3	3	3	3	3	3	3	3	3	3	3	3	3	3	3
4	Marker402	170.929	23618485	0	3	3	1	3	3	3	0	0	3	1	3	3	3	3	3	3	3	3	3	3	3	1	3	3	1	3	3	3	3	3	3	3	3	3	3	3	3	3	1	3	3	3	3	3	3
4	Marker403	173.424	26394204	0	0	0	0	3	3	3	0	1	3	0	0	3	3	3	3	3	3	3	3	3	3	1	3	3	1	0	3	3	3	3	3	3	3	3	3	3	3	3	1	3	3	3	3	3	3
4	Marker404	179.96	29916481	0	0	3	0	3	3	3	0	1	0	0	0	3	3	3	3	3	3	3	3	3	3	1	3	0	1	0	3	3	3	3	3	3	3	3	3	3	3	3	1	0	3	3	3	3	3
4	Marker405	180.391	29916469	0	0	3	0	3	3	3	0	1	0	0	1	1	3	3	3	3	3	3	3	3	3	1	3	0	1	0	3	3	3	3	3	3	3	3	3	3	3	3	1	0	3	3	3	3	3
4	Marker406	192.784	23783728	0	0	3	0	3	0	3	1	1	0	0	0	1	3	3	3	3	3	1	3	3	0	1	0	3	1	0	3	1	3	3	3	3	3	3	3	3	3	3	3	3	3	3	3	3	3
4	Marker407	193.531	23783777	0	0	3	0	3	0	3	1	0	0	0	0	1	3	3	3	3	3	1	1	3	0	1	0	3	1	0	3	1	3	3	3	3	3	3	3	3	3	3	3	3	3	3	3	3	3
4	Marker408	193.531	23783722	0	0	3	0	3	0	3	1	1	0	0	0	1	3	3	3	3	3	1	1	3	0	1	0	3	1	0	3	1	3	3	3	3	3	3	3	3	3	3	3	3	3	3	3	3	3
4	Marker409	194.359	23783748	0	0	3	0	3	0	3	1	0	0	0	0	1	3	3	3	3	3	1	1	3	0	1	0	3	1	0	3	1	3	3	3	3	3	3	3	3	3	3	3	3	3	3	3	3	3
4	Marker410	207.063	23730703	3	0	3	0	3	0	3	0	0	3	3	3	3	3	3	3	1	3	0	3	3	3	1	0	3	1	0	3	3	3	3	3	3	3	3	3	3	3	3	0	3	3	3	3	3	3
4	Marker411	215.632	42685869	0	0	3	3	3	3	0	0	0	3	3	0	3	0	3	1	1	3	3	3	3	3	1	0	3	3	0	3	3	3	3	3	3	3	3	3	3	3	3	3	0	3	3	3	3	3
4	Marker412	216.781	42781572	3	0	3	0	3	0	3	3	0	3	1	0	3	3	3	1	1	3	0	3	3	3	1	3	3	1	0	3	3	3	3	3	3	0	0	3	3	3	3	3	3	3	3	0	3	3
4	Marker413	216.781	42781613	3	0	3	0	3	0	3	3	0	1	1	0	3	3	3	1	1	3	0	3	3	3	1	3	3	1	0	3	3	3	3	3	3	0	0	3	3	3	3	3	3	3	3	0	3	3
4	Marker414	220.367	42857333	3	0	3	1	3	3	3	3	3	3	0	0	3	3	3	0	3	3	0	3	3	3	1	3	3	1	0	3	3	3	3	3	3	3	3	3	3	3	3	3	3	3	3	3	3	3
4	Marker415	222.295	41969064	0	0	3	0	0	3	3	0	0	3	0	0	3	3	3	0	3	3	3	3	3	3	1	3	3	1	3	3	3	3	3	3	3	3	3	3	3	3	3	0	3	3	3	3	3	3
4	Marker416	224.394	40927349	0	0	3	1	3	3	0	0	0	3	0	0	3	3	3	3	3	3	3	3	3	3	1	0	3	1	0	3	3	3	3	0	3	3	3	3	3	3	3	3	3	3	3	3	3	3
4	Marker417	225.323	23499537	3	0	3	0	3	3	3	0	3	3	0	0	3	3	3	3	3	3	0	3	3	3	3	0	3	1	0	3	3	3	3	3	3	3	3	3	3	3	3	3	3	3	3	0	3	3
4	Marker418	227.658	30213755	0	0	3	3	3	3	3	0	0	3	0	0	3	3	3	3	3	3	0	3	3	3	0	0	3	1	0	3	3	3	3	3	3	3	3	3	3	3	3	0	3	3	3	3	3	3
4	Marker419	230.184	14886809	3	0	3	1	3	3	3	3	1	3	1	0	3	3	3	1	3	3	0	3	0	3	3	3	3	3	0	3	3	3	3	0	3	3	0	3	3	3	3	3	3	3	3	3	3	3
4	SSR_BMd9	232.528		3	3	3	1	3	3	3	3	3	3	1	3	3	3	3	3	3	3	3	3	3	3	3	3	3	3	3	3	3	3	3	3	3	3	3	3	3	3	3	3	3	0	0	3	3	3
4	Marker421	232.528	45797073	3	0	3	1	3	3	3	3	3	3	1	0	3	3	3	3	3	3	3	3	3	3	3	3	3	3	0	3	3	3	0	3	3	3	3	3	3	3	3	3	3	3	3	3	3	3
4	Marker422	236.211	47646253	0	0	3	0	3	3	3	0	3	3	3	0	3	3	3	3	3	3	3	3	3	3	3	3	3	3	0	3	0	3	3	3	1	3	3	3	3	3	3	3	3	3	3	3	3	3
4	Marker423	236.211	47646209	0	0	3	0	3	3	3	0	3	3	3	0	3	3	3	3	1	3	3	3	3	3	3	3	3	3	3	3	0	3	3	3	1	3	3	3	3	3	3	3	3	3	3	3	3	3
4	Marker424	237.375	47163664	3	0	0	0	3	3	0	0	3	3	0	0	3	3	3	3	3	3	0	3	3	3	3	0	3	3	0	3	3	3	3	3	1	3	3	3	3	3	3	1	3	3	3	3	3	3
4	Marker425	237.385	46816797	0	0	3	0	3	3	3	0	3	0	1	0	3	3	3	3	3	3	3	3	3	3	3	3	3	3	0	3	3	3	3	3	0	3	3	3	3	3	3	3	3	3	3	3	3	3
4	Marker426	237.385	47478515	3	0	3	0	3	3	3	3	3	3	3	3	3	3	3	3	3	3	3	3	3	3	3	3	3	3	3	3	3	3	3	3	0	3	3	3	3	3	3	3	3	3	3	3	3	3
4	Marker427	238.738	47155331	0	0	3	0	3	0	3	3	3	3	3	0	3	3	3	3	3	1	1	3	3	3	3	3	3	3	3	3	3	3	3	3	1	3	3	3	3	3	3	3	3	3	3	3	3	3
4	Marker428	238.738	47478521	3	0	3	0	3	3	3	3	3	3	3	3	3	3	3	3	3	1	0	3	3	3	3	3	3	3	3	3	1	3	3	3	1	3	3	3	3	3	3	3	3	3	3	3	3	3
4	Marker429	238.738	47808247	3	0	0	0	3	3	3	0	3	3	3	0	3	3	3	0	1	1	0	3	3	0	3	0	3	3	0	3	0	3	3	3	0	3	3	3	3	3	3	3	3	3	3	3	3	3
4	Marker430	238.939	47891070	3	0	3	0	3	0	3	0	3	3	3	3	3	3	3	3	3	1	0	3	3	3	3	3	3	3	3	3	1	3	3	3	0	3	3	3	3	3	3	3	3	3	3	3	3	3
4	Marker431	257.421	17881741	3	0	3	3	3	3	3	3	3	3	0	0	3	3	3	3	3	3	3	3	3	3	0	3	3	3	0	0	3	3	3	3	3	3	3	3	3	3	3	3	1	3	0	3	1	3
4	Marker432	257.732	17382687	3	0	3	3	3	3	3	3	3	3	3	0	3	3	3	3	3	3	3	3	3	3	3	3	3	3	3	3	3	3	3	3	3	3	3	3	3	3	3	3	3	3	3	3	0	3
4	Marker433	258.31	17280475	3	0	3	3	3	3	3	3	3	3	3	0	3	3	3	3	3	3	0	3	3	3	3	3	3	3	0	3	3	3	3	3	3	3	3	3	3	3	3	1	1	3	3	3	0	3
4	Marker434	258.31	17880945	3	0	3	3	3	3	3	3	3	3	3	0	3	3	3	3	3	3	0	3	3	3	3	3	3	3	0	3	3	3	3	3	3	3	3	3	3	3	3	1	1	3	3	3	1	3
4	Marker435	258.31	17698684	3	0	3	3	3	3	0	3	3	3	3	0	3	3	3	3	1	3	0	3	3	3	3	0	3	3	0	3	3	3	3	3	3	3	3	3	3	3	3	3	1	3	3	0	1	3
4	Marker436	258.31	17366477	3	0	3	3	3	3	3	3	3	3	3	3	3	3	3	3	3	3	3	3	3	3	3	3	3	3	0	3	3	3	3	3	3	3	3	3	3	3	3	3	1	3	3	3	1	3
4	Marker437	258.31	17370425	3	0	3	3	3	1	3	3	3	3	1	3	3	3	3	3	3	3	3	3	3	3	3	3	3	3	3	3	3	3	3	3	3	3	3	3	3	3	3	3	1	3	3	3	1	3
4	Marker438	285.159	21558060	0	0	3	0	3	1	1	1	0	0	3	0	1	3	1	3	1	3	3	3	3	3	3	3	3	3	0	1	3	3	3	3	3	3	3	3	3	1	3	3	3	3	3	3	3	3
4	Marker439	285.159	21558088	0	0	3	0	3	0	0	0	0	0	0	0	1	3	1	3	1	3	3	3	3	3	3	3	3	3	0	1	3	3	3	3	3	3	3	3	3	1	3	3	3	3	3	3	3	3
4	Marker440	288.189	21476372	0	0	3	3	3	3	3	0	0	3	0	0	3	3	1	3	1	3	3	3	3	3	3	3	3	3	0	1	3	3	3	3	3	3	3	3	3	1	0	3	3	3	3	3	3	3
4	Marker441	289.315	21559694	3	0	3	3	3	3	3	3	3	0	3	3	3	3	1	3	3	3	3	3	3	3	3	3	3	3	0	1	3	3	3	3	3	3	3	3	3	0	3	0	3	3	0	3	3	3
4	Marker442	290.841	21585158	3	0	3	3	3	3	3	3	3	3	3	0	3	3	1	3	3	3	3	3	3	3	3	3	3	3	3	1	3	3	3	3	3	3	3	3	3	1	3	3	3	3	3	3	3	3
4	Marker443	295.902	21504454	0	0	3	0	3	3	0	0	0	0	3	0	3	3	0	3	3	3	0	3	3	3	3	0	3	3	0	0	3	3	3	3	3	3	3	3	3	3	3	3	3	3	3	3	3	3
4	Marker444	309.403	29260242	0	0	3	3	3	3	1	0	0	3	3	0	1	1	1	3	1	3	0	1	3	3	1	1	1	3	0	3	3	3	3	3	3	3	3	3	3	3	3	3	1	3	3	3	3	3
5	SSR_Pvbr124	0		3	0	3	3	3	3	3	0	0	3	3	0	0	3	3	3	1	3	3	0	3	3	0	0	0	3	3	3	3	3	3	3	3	3	3	0	1	1	3	3	0	3	3	3	3	3
5	Marker446	14.5516	2357536	3	0	0	3	1	0	3	1	3	3	3	0	3	1	1	3	3	3	0	1	0	3	1	0	1	1	0	3	3	0	3	3	3	3	0	3	3	3	3	1	1	3	3	3	3	3
5	Marker447	19.2322	213377	0	0	3	3	3	0	3	0	3	3	3	3	3	1	1	3	3	3	3	3	3	3	1	3	1	1	3	3	3	3	3	3	3	3	3	3	3	3	3	1	1	3	3	3	3	3
5	Marker448	19.2322	95930	0	0	3	0	3	3	3	0	0	0	3	0	3	1	1	3	3	3	0	3	1	1	1	3	1	1	0	3	3	3	3	3	3	3	3	3	3	3	3	1	1	3	3	3	3	3
5	Marker449	21.3811	251179	1	0	3	3	3	0	3	1	3	3	3	0	3	1	1	3	3	3	0	3	0	0	1	0	1	1	0	3	3	3	3	3	3	3	3	3	3	3	3	1	1	3	3	0	3	3
5	Marker450	39.138	22552190	0	0	3	0	3	1	3	0	0	0	0	0	3	3	3	3	3	3	0	1	0	3	1	3	1	1	0	3	3	3	3	3	3	0	1	3	3	3	3	3	3	3	3	3	3	3
5	Marker451	43.0533	23019889	3	0	3	3	3	1	3	3	1	3	3	0	3	3	3	3	3	3	0	0	3	3	1	3	1	1	3	3	3	3	3	3	3	3	0	0	1	3	3	0	3	3	3	3	3	3
5	Marker452	47.51	22897295	0	0	3	3	0	1	3	3	1	0	3	0	3	3	3	3	3	3	0	1	3	3	1	0	1	1	0	3	3	3	3	1	1	1	1	0	1	3	3	3	3	3	3	3	3	3
5	Marker453	47.51	22897302	0	0	3	3	0	1	3	3	1	0	3	0	3	3	3	3	3	3	0	1	3	3	1	0	1	1	0	3	3	3	3	1	3	1	1	0	1	3	3	3	3	3	3	3	3	3
5	Marker454	47.51	22897370	0	0	3	3	0	1	3	3	1	0	3	0	3	3	3	3	3	3	0	1	3	3	1	0	1	1	0	3	3	3	3	1	3	1	1	0	0	3	3	3	3	3	3	3	3	3
5	Marker455	51.6337	4391533	0	0	3	3	3	1	3	0	0	3	3	0	3	3	3	3	3	3	3	0	1	3	1	1	1	1	0	3	3	3	3	3	3	1	1	0	3	3	3	3	3	3	3	3	3	3
5	Marker456	51.6337	4030408	3	0	3	3	3	1	3	1	0	0	0	0	3	3	3	3	3	3	0	0	0	3	1	1	1	1	0	3	3	0	3	3	3	1	1	1	3	0	3	3	3	3	3	3	3	3
5	Marker457	54.6928	22704858	3	0	3	3	3	1	3	1	1	3	0	0	3	3	3	3	3	0	0	1	1	3	1	3	1	1	0	3	3	3	3	3	3	1	1	1	1	3	3	3	3	1	3	3	3	3
5	Marker458	54.6928	24899477	3	0	3	3	3	0	3	3	1	3	3	0	3	3	3	3	3	3	3	3	3	3	1	3	1	1	3	3	3	3	3	3	3	1	1	1	1	3	3	3	3	3	1	3	3	3
5	Marker459	56.9425	27467094	3	0	3	3	3	3	3	3	1	3	3	0	3	3	3	3	3	3	3	3	3	3	1	3	1	1	0	3	3	1	3	3	3	1	1	1	1	3	3	3	3	3	3	3	3	3
5	Marker460	60.2835	25625815	3	0	3	3	3	1	3	3	0	3	3	0	3	3	3	3	3	3	3	1	3	3	1	3	3	1	0	3	3	1	3	3	3	1	1	1	1	3	3	3	3	3	3	3	3	3
5	Marker461	62.9016	12909921	0	0	3	3	3	0	3	0	0	0	0	0	3	3	3	3	3	3	3	1	3	3	1	0	3	3	0	3	3	1	3	3	3	1	1	0	3	3	3	3	3	3	3	3	3	3
5	Marker462	62.9016	17680927	0	0	3	0	3	0	3	3	0	3	0	0	3	3	3	3	3	3	0	0	3	3	1	0	3	1	0	3	3	1	3	3	3	1	1	1	3	3	3	3	0	3	3	3	3	3
5	Marker463	67.6899	19677249	3	0	3	3	3	1	3	3	1	3	3	0	3	3	3	3	3	3	0	0	3	3	1	3	0	1	0	3	3	3	3	3	3	1	1	1	3	3	3	3	3	3	3	3	3	3
5	Marker464	69.7144	16833067	3	0	3	0	3	0	3	3	0	0	0	0	3	3	3	3	3	3	0	3	3	3	1	3	3	1	3	3	3	3	3	3	3	1	1	1	3	3	3	3	3	3	3	3	3	3
5	Marker465	69.7144	8372728	3	0	3	3	3	0	3	3	3	3	3	0	3	3	3	3	3	3	0	0	3	3	3	3	3	1	0	3	3	3	3	3	3	1	1	0	3	3	3	3	3	3	3	3	3	3
5	Marker466	69.7144	8009866	3	0	3	3	0	1	3	3	3	3	3	0	3	3	3	3	3	3	0	0	3	3	1	0	3	1	0	3	3	3	3	3	3	1	1	0	0	3	3	3	3	3	3	3	3	3
5	Marker467	69.7144	13119886	3	0	3	3	3	0	3	3	0	3	3	0	3	3	3	3	3	3	3	3	3	3	1	3	3	0	0	3	3	3	3	3	3	1	1	1	0	3	3	3	3	3	3	3	3	3
5	Marker468	77.2013	23375947	0	0	3	3	3	0	3	3	3	3	3	0	3	3	3	3	3	3	0	1	3	3	1	0	3	1	0	3	3	1	3	3	3	1	1	1	3	3	3	3	0	3	3	3	3	3
5	Marker469	78.149	23375883	0	0	3	3	3	0	3	3	3	3	3	0	3	3	3	3	3	3	0	1	3	3	1	0	3	1	0	3	3	1	3	3	3	1	1	1	3	3	3	3	0	3	3	3	3	3
5	Marker470	78.149	23375875	0	0	3	3	3	0	3	3	0	3	3	0	3	3	3	3	3	3	0	1	3	3	1	0	3	1	0	3	3	1	3	3	3	1	1	1	3	3	3	3	0	3	3	3	3	3
5	Marker471	83.7469	28623431	0	0	0	3	3	0	3	0	0	0	0	0	3	3	3	3	3	3	0	1	3	3	1	0	3	1	3	3	3	1	3	3	3	1	1	1	1	3	3	3	3	3	3	3	3	3
5	Marker472	87.7733	22903076	0	0	3	3	3	0	3	0	3	3	3	0	3	3	3	3	3	3	0	1	3	3	1	3	1	1	0	3	3	1	3	3	3	1	1	1	1	3	3	3	3	3	3	3	3	3
5	Marker473	87.7733	23939097	0	0	3	3	3	0	3	3	0	0	3	3	3	3	3	3	3	3	1	1	3	3	1	0	1	1	0	3	3	1	3	3	3	1	1	3	1	3	3	3	3	3	3	3	3	3
5	Marker474	87.7733	16412476	3	0	3	3	3	1	3	3	3	3	3	0	3	3	3	3	3	3	1	0	3	3	1	3	0	1	0	3	3	1	3	3	3	1	1	1	1	3	3	3	3	3	3	3	3	3
5	Marker475	87.7733	14084762	0	0	3	3	3	1	3	0	0	3	3	0	3	3	3	3	3	3	0	0	3	3	1	0	0	1	0	3	3	1	3	3	3	1	1	1	3	3	3	3	3	3	3	3	3	3
5	Marker476	89.2451	11528050	3	0	0	3	3	0	3	3	0	0	3	0	3	3	3	3	3	3	0	1	3	3	1	3	0	1	0	3	3	3	0	3	3	1	1	1	3	3	3	3	3	3	3	3	3	3
5	Marker477	92.166	15847365	3	0	3	3	3	0	3	3	0	3	3	0	3	3	3	3	3	3	1	1	3	3	1	3	1	1	0	3	3	3	3	3	3	1	1	1	3	3	3	3	3	3	3	3	3	3
5	Marker478	92.166	25016374	3	0	3	0	3	0	3	3	1	3	3	0	3	3	3	3	1	3	1	1	3	3	1	3	1	1	0	3	3	3	3	3	3	1	1	0	1	3	3	3	3	3	3	0	3	3
5	Marker479	92.166	25016354	3	0	3	0	3	0	3	3	1	3	3	0	3	3	3	3	1	3	1	0	3	3	1	3	1	1	0	3	3	3	3	3	3	1	1	0	1	3	3	3	3	3	3	0	3	3
5	Marker480	93.0847	27322815	0	0	3	0	3	1	0	3	0	3	3	0	3	3	3	3	3	3	0	1	3	3	1	3	1	1	3	3	3	0	3	3	3	1	1	1	1	3	3	3	3	3	3	3	3	3
5	Marker481	98.5293	17369252	3	0	0	0	3	0	3	3	0	3	3	0	3	3	3	3	3	3	1	0	3	3	1	3	3	1	0	3	3	3	3	0	3	1	1	0	3	3	3	3	3	3	3	3	3	3
5	Marker482	98.5293	20057857	3	0	3	0	3	1	3	1	1	3	3	0	3	3	3	3	3	3	0	0	3	3	1	3	0	1	3	3	3	0	3	3	0	1	1	3	3	3	3	3	3	3	3	3	3	3
5	Marker483	101.936	7924590	3	0	0	0	3	1	3	0	3	3	0	0	3	3	3	3	3	3	0	0	3	3	1	3	1	1	0	3	3	3	3	3	3	1	1	3	3	3	3	3	3	3	0	3	3	3
5	Marker484	101.936	14286600	0	0	3	3	3	1	1	0	3	3	3	0	3	3	3	0	3	0	3	0	3	3	1	3	0	1	3	3	3	3	3	3	3	1	1	0	0	3	3	3	3	0	3	3	0	3
5	SSR_BMd53	105.255		3	3	3	3	3	1	3	3	0	3	3	0	3	3	3	3	3	3	0	0	3	3	1	3	0	1	1	3	0	0	3	3	3	1	1	0	0	3	3	3	3	3	3	0	0	3
5	Marker486	105.255	28030844	0	0	0	3	3	1	0	0	1	3	3	0	3	3	3	3	3	3	3	1	3	3	1	3	1	1	3	3	3	3	0	3	3	1	1	1	3	3	3	3	3	3	3	3	3	3
5	Marker487	105.255	28030773	0	0	0	3	3	1	0	0	1	3	3	0	3	3	3	3	3	3	3	1	3	3	1	3	1	1	3	3	3	3	0	3	3	1	1	1	3	3	3	3	3	3	3	3	3	3
5	Marker488	107.574	3741104	3	0	3	3	3	0	3	1	3	3	3	0	3	0	0	1	3	3	0	1	0	3	0	0	1	1	0	3	3	1	3	3	3	0	0	1	0	3	3	3	3	3	3	3	3	3
5	Marker489	109.207	3857321	0	0	3	3	3	1	0	0	0	3	3	0	3	1	1	1	3	3	0	0	0	3	1	0	0	1	0	3	3	0	3	3	3	1	1	1	3	3	3	3	3	3	3	3	3	3
5	Marker490	109.207	8855933	3	0	3	3	1	1	3	3	3	0	3	0	3	3	3	3	3	1	0	1	3	3	1	3	1	1	0	3	3	1	3	3	3	1	1	1	3	3	3	3	3	3	3	3	3	3
5	Marker491	112.084	28506027	3	0	3	3	3	1	3	3	0	3	3	0	3	3	3	3	3	3	3	0	3	0	1	3	1	1	0	3	3	3	3	3	3	1	1	0	3	3	3	3	3	3	3	3	3	3
5	Marker492	112.084	28505948	3	0	3	3	3	1	3	3	0	3	3	0	3	3	3	3	3	3	3	0	3	0	1	3	1	1	0	3	3	3	3	3	3	1	1	0	3	3	3	3	3	3	3	3	3	3
5	Marker493	113.447	15783379	3	0	3	3	3	1	3	0	0	3	3	0	3	3	3	3	3	3	3	0	3	3	1	3	0	1	0	3	3	0	3	3	3	1	1	0	1	3	3	3	3	3	3	3	3	3
5	Marker494	113.447	29387913	0	0	3	3	3	1	3	0	3	3	3	0	3	3	3	3	3	3	0	1	3	3	1	3	0	1	3	3	3	3	3	3	3	1	1	0	1	3	3	3	3	3	3	3	3	3
5	Marker495	114.6	30787580	3	0	3	3	3	1	0	0	0	3	3	0	3	3	3	3	3	3	0	0	3	3	1	3	1	1	0	3	3	3	3	3	3	1	1	1	1	3	3	3	1	3	3	3	3	3
5	Marker496	115.766	22864528	0	0	3	3	3	1	3	3	0	3	3	0	3	3	3	3	3	3	3	0	3	3	1	3	3	1	3	3	3	0	3	3	3	1	1	1	1	3	3	3	3	3	3	3	3	3
5	Marker497	115.766	25686972	3	0	3	3	3	0	3	0	0	3	3	0	3	3	3	3	3	3	0	1	3	3	1	3	3	1	0	3	3	3	3	3	3	1	1	0	1	3	3	0	3	3	3	3	3	3
5	Marker498	118.714	15922326	0	0	0	3	3	0	0	0	0	1	3	0	3	3	3	3	3	0	3	1	3	3	1	3	3	1	0	3	3	3	3	3	3	1	1	1	1	3	3	3	3	3	3	3	3	3
5	Marker499	118.714	15922336	3	0	0	3	3	0	0	0	0	1	3	0	3	3	3	3	3	0	3	1	3	3	1	3	3	1	0	3	3	3	3	3	3	1	1	1	1	3	1	3	3	3	3	3	3	3
5	Marker500	118.714	15922266	0	0	0	3	3	0	0	1	0	0	3	0	3	3	3	3	3	0	3	1	3	3	1	3	3	1	0	3	3	3	3	3	3	1	1	1	1	3	1	3	3	3	3	3	3	3
5	Marker501	124.254	30787474	3	0	3	3	3	1	0	0	0	3	3	0	3	3	3	3	3	3	0	0	3	3	1	3	3	1	0	3	3	3	3	3	3	1	1	1	3	3	3	3	1	3	3	3	3	3
5	Marker502	124.254	30787478	3	0	3	3	3	1	0	0	0	3	3	0	3	3	3	3	3	3	0	0	3	3	1	3	3	1	0	3	3	3	3	3	3	1	1	1	3	3	3	3	1	3	3	3	3	3
5	Marker503	126.436	31048287	3	0	3	3	0	0	3	0	0	3	3	0	3	3	3	3	3	3	1	3	3	3	1	0	3	1	0	3	0	3	3	3	3	1	1	1	3	3	3	3	1	3	3	3	3	3
5	Marker504	127.986	30563011	3	0	3	3	3	1	3	0	0	3	3	0	3	3	3	3	3	3	1	1	3	0	1	0	3	1	0	3	3	3	3	1	3	1	1	1	3	1	3	3	1	3	3	3	3	3
5	Marker505	131.899	30775630	3	0	3	3	3	1	3	0	0	3	0	0	3	3	3	3	3	3	0	1	3	3	1	3	3	1	0	3	3	0	3	3	3	1	1	1	1	3	3	3	1	3	3	3	3	3
5	Marker506	131.899	32099745	3	0	3	3	3	1	3	0	0	3	3	0	3	3	3	3	3	3	0	1	3	3	1	3	3	1	3	3	3	0	3	3	3	1	1	0	0	3	3	3	1	3	3	3	3	3
5	Marker507	133.958	30843757	0	0	3	0	3	0	3	0	1	3	0	0	3	3	3	3	3	3	3	1	1	3	1	3	3	1	0	3	3	1	3	3	1	1	1	0	0	3	3	0	1	3	3	3	3	3
5	Marker508	133.958	30843749	0	0	3	0	3	0	3	0	1	3	0	0	3	3	3	3	3	3	3	1	3	3	1	3	3	1	0	3	3	1	3	3	1	1	1	0	0	3	3	0	1	3	3	3	3	3
5	Marker509	133.958	36198082	3	0	3	3	3	1	3	0	0	3	3	3	3	3	3	3	3	3	0	0	0	3	1	3	3	1	0	3	3	1	3	3	3	3	3	0	0	3	3	3	1	3	3	3	3	3
5	Marker510	133.958	30230236	3	0	3	0	3	0	3	3	0	3	3	0	3	3	3	3	3	3	0	0	3	3	1	3	3	1	0	3	3	0	3	3	3	1	1	1	1	3	3	3	1	3	3	3	3	3
5	Marker511	137.966	14724805	3	0	3	3	3	1	3	3	0	3	3	0	3	3	3	3	3	3	0	3	3	3	1	0	0	1	3	3	3	3	3	3	3	1	1	1	1	3	3	3	3	3	3	3	3	3
5	Marker512	137.966	22359011	3	0	3	3	3	1	3	0	0	3	3	0	3	3	3	3	3	3	3	0	3	3	1	3	3	1	0	3	3	3	3	3	3	1	1	0	1	3	3	3	3	3	3	3	3	3
5	Marker513	137.966	22390122	3	0	3	3	3	1	3	3	1	3	3	0	3	3	3	3	3	3	0	0	3	3	1	3	3	1	0	3	3	3	3	3	3	1	1	1	0	3	3	3	3	3	3	3	3	3
5	Marker514	141.356	20700662	3	0	3	3	0	1	0	3	0	3	3	0	3	3	3	3	3	3	0	3	3	3	1	3	3	1	0	3	3	3	3	3	3	1	1	3	0	3	3	3	3	3	3	3	3	3
5	Marker515	141.356	14724861	3	0	3	3	3	1	3	3	0	3	3	0	3	3	3	3	3	3	0	3	3	3	1	3	0	1	3	3	3	3	3	3	3	1	1	3	1	3	3	3	3	3	3	3	3	3
5	Marker516	141.356	23019898	3	0	3	3	3	1	3	3	1	3	3	0	3	3	3	3	3	3	0	0	3	3	0	3	0	1	3	3	3	3	3	3	3	3	0	0	1	3	3	0	3	3	3	3	3	3
5	Marker517	143.896	22254540	3	0	3	3	3	1	3	3	0	3	3	0	3	3	3	3	3	3	1	0	3	3	1	3	0	1	0	3	3	0	3	3	3	1	0	0	3	3	3	3	3	3	3	3	3	3
5	Marker518	143.896	13383555	3	0	3	3	3	0	3	3	0	3	3	0	3	3	3	3	3	3	0	0	3	3	0	3	3	1	0	3	3	3	3	3	3	1	1	3	3	3	3	3	3	3	3	3	3	3
5	Marker519	147.403	23316749	3	0	0	3	3	1	3	3	0	3	3	3	3	3	3	3	3	3	1	1	3	3	1	3	0	1	3	3	3	3	3	3	3	1	1	3	1	3	3	3	3	3	3	3	3	3
5	Marker520	148.571	14092999	3	0	3	3	3	1	3	3	1	3	3	0	3	3	3	3	3	3	0	1	3	3	0	3	3	1	3	3	3	3	3	3	3	1	1	3	1	3	3	3	3	3	3	3	3	3
5	Marker521	150.848	16553015	3	0	3	0	3	1	0	0	0	3	3	0	1	3	3	3	3	3	1	1	3	3	1	0	1	1	0	3	3	3	3	3	3	1	1	1	1	3	3	3	3	3	3	3	3	3
5	Marker522	152.188	24360644	0	0	3	0	3	1	0	3	1	3	0	0	3	3	3	3	3	3	1	1	3	3	1	0	1	1	0	3	1	1	3	3	3	1	1	1	1	3	3	3	3	3	3	3	3	3
5	Marker523	152.188	30955173	0	0	3	0	0	1	3	3	0	3	3	0	3	3	3	0	3	3	0	1	3	3	1	3	1	1	0	1	1	1	3	3	1	1	1	1	1	3	3	3	0	3	3	3	3	3
5	Marker524	152.188	17810030	1	0	3	3	0	1	3	3	0	0	1	0	3	3	3	3	3	3	0	1	3	3	1	3	0	1	0	3	1	3	3	3	3	1	1	0	1	3	3	3	3	3	3	0	3	3
5	Marker525	158.74	24399302	1	0	3	3	3	1	3	3	0	3	3	0	3	3	3	3	3	3	3	0	3	3	1	3	0	1	0	3	3	3	1	3	1	1	1	1	3	3	3	0	3	3	3	0	3	3
5	Marker526	158.74	36565150	3	0	3	3	3	1	3	0	0	3	3	0	3	3	3	3	3	3	3	3	1	3	1	3	3	1	3	3	3	3	3	3	3	3	3	1	3	3	3	3	1	3	3	3	3	3
5	Marker527	158.74	36118088	3	0	3	3	3	1	3	0	0	3	3	0	3	3	3	3	3	3	0	1	1	3	1	3	3	1	0	3	0	3	3	3	3	3	3	0	3	3	3	3	1	3	3	3	3	3
5	Marker528	158.74	26850825	3	0	3	3	3	1	3	0	0	3	3	0	3	3	3	3	3	3	3	1	3	3	1	3	3	1	0	3	3	0	3	3	3	1	0	3	3	3	3	3	3	3	3	3	3	3
5	Marker529	158.74	19675722	3	0	3	3	3	1	3	3	3	3	3	0	3	3	3	3	3	3	0	0	3	3	3	0	3	1	0	3	0	0	3	3	3	1	1	3	0	3	3	3	3	3	3	3	3	3
5	Marker530	158.74	19629672	3	0	3	3	3	0	3	3	0	3	3	0	3	3	3	3	3	3	3	3	3	3	1	0	3	1	0	3	3	0	3	3	3	1	1	3	3	3	3	3	3	3	3	3	3	3
5	Marker531	158.74	19196592	3	0	3	3	3	1	3	0	0	3	3	0	3	3	3	3	3	3	3	1	3	3	1	3	3	1	0	3	3	3	3	3	3	1	1	1	3	3	3	3	3	3	3	3	3	3
5	Marker532	159.879	20094129	3	0	3	3	3	1	3	0	0	3	3	0	3	3	3	3	3	3	1	0	3	3	0	3	3	1	0	3	3	3	3	3	3	1	1	0	3	3	3	3	3	3	3	3	3	3
5	Marker533	161.092	24460350	0	0	3	3	3	1	3	0	3	3	0	0	3	3	3	3	3	3	1	1	3	3	1	3	3	1	0	3	3	0	3	3	3	1	1	1	3	3	3	3	3	3	3	3	3	3
5	Marker534	161.092	27253226	0	0	3	0	3	1	3	0	0	3	3	0	3	3	3	3	3	3	1	1	3	3	1	0	0	1	0	3	3	3	3	3	0	1	1	1	3	3	0	3	3	3	3	3	3	3
5	Marker535	162.211	12343534	3	0	3	3	3	1	3	0	0	3	3	0	3	3	3	3	3	3	1	0	3	3	1	3	1	1	0	3	3	0	3	3	3	1	1	0	0	3	3	3	3	3	3	3	3	3
5	Marker536	162.211	27535998	0	0	3	0	3	1	3	3	0	0	0	0	3	3	3	3	3	3	1	0	3	3	1	3	1	0	0	3	3	0	3	3	3	1	1	1	3	3	3	3	3	3	3	3	3	3
5	Marker537	164.712	31531275	3	0	3	3	3	1	3	3	3	3	3	0	3	3	3	3	3	3	0	1	3	3	1	3	1	1	0	3	3	3	3	3	3	1	1	1	3	3	3	3	1	3	3	0	3	3
5	Marker538	165.594	31531212	3	0	3	3	3	1	3	3	3	3	3	0	3	3	3	3	3	3	0	3	3	3	1	3	1	1	0	3	3	3	3	3	3	1	1	1	3	3	3	3	1	3	3	0	3	3
5	Marker539	166.555	30471088	3	0	3	3	3	1	3	0	0	3	3	0	3	3	3	3	1	3	0	0	3	3	1	3	3	1	3	3	3	3	3	3	3	1	1	1	0	3	3	3	1	3	3	3	3	3
5	Marker540	172.112	36535917	3	0	3	3	3	1	3	0	3	3	3	0	3	3	3	3	3	3	0	3	0	3	1	3	0	1	3	3	3	3	3	3	3	3	3	3	3	3	3	3	3	3	3	3	3	3
5	Marker541	175.443	22621733	3	0	3	3	3	0	3	0	3	3	3	0	3	3	3	3	3	3	3	3	3	3	1	3	3	1	0	3	3	3	3	3	3	3	1	3	3	3	3	3	3	3	3	3	3	3
5	Marker542	179.392	18194527	3	0	0	3	3	1	3	3	3	0	3	0	3	3	3	3	3	3	0	0	3	3	1	3	3	1	0	3	3	3	3	3	3	3	3	3	3	3	3	3	3	3	0	3	3	3
5	Marker543	180.98	20276866	3	0	3	3	3	1	3	3	3	3	3	3	3	3	3	3	3	3	3	3	3	3	1	3	3	1	3	3	3	3	3	3	3	1	1	3	3	3	3	3	3	3	3	3	3	3
5	Marker544	184.97	24467340	0	0	0	3	3	3	0	0	3	0	3	0	3	3	3	3	3	3	3	3	3	3	1	3	3	3	0	3	3	3	3	3	3	1	3	3	3	3	3	3	3	3	3	3	3	3
5	Marker545	187.912	27942719	3	0	3	3	3	3	3	3	0	3	3	0	3	3	3	3	3	3	3	3	3	3	1	1	3	1	0	3	3	3	3	3	3	3	1	3	3	3	3	3	3	3	3	3	3	3
5	Marker546	193.075	17300581	0	0	3	3	3	3	0	3	3	3	0	0	3	3	3	3	3	3	0	3	3	3	1	0	3	1	0	3	3	3	3	3	3	1	1	1	1	3	3	3	3	3	3	3	3	3
5	Marker547	200.238	6042063	0	0	0	3	0	3	3	0	0	3	3	0	3	3	3	3	3	3	1	1	1	3	1	3	1	1	0	3	3	1	3	3	3	1	1	1	1	3	3	3	3	0	3	3	3	3
5	Marker548	203.781	8563615	0	0	3	3	3	1	3	0	0	3	3	0	3	3	3	3	3	3	0	1	3	3	1	3	1	1	0	3	3	1	3	3	3	1	1	1	3	3	3	3	3	3	3	3	3	3
5	Marker549	206.96	27350329	3	0	3	3	3	1	3	1	0	3	3	0	3	3	3	3	3	3	1	1	3	3	1	3	3	1	0	3	3	1	3	3	3	1	1	1	3	3	3	3	3	3	3	3	3	1
5	Marker550	206.96	27350441	3	0	3	3	3	1	3	0	0	3	3	0	3	3	3	3	3	3	1	1	3	0	1	3	3	1	0	3	3	1	3	3	3	1	1	1	3	3	3	3	3	3	3	3	3	1
5	Marker551	206.96	27350399	3	0	3	3	3	1	3	0	0	3	3	0	3	3	3	3	3	3	1	1	3	3	1	3	3	1	0	3	3	1	3	3	3	1	1	1	3	3	3	3	3	3	3	3	3	1
5	Marker552	206.96	27350405	3	0	3	3	3	1	3	0	0	3	3	0	3	3	3	3	3	3	1	1	3	0	1	3	3	1	0	3	3	1	3	3	1	1	1	1	3	3	3	3	3	3	3	3	3	1
5	Marker553	212.791	32056260	3	0	3	3	3	0	0	0	3	3	3	0	3	3	3	3	1	3	0	3	3	3	1	3	1	1	0	3	3	1	3	3	3	1	1	1	3	3	3	3	1	3	3	1	3	3
5	SSR_Pvat006	237.194		3	3	3	0	3	1	3	3	3	3	3	0	3	3	3	3	3	3	0	3	0	3	3	0	3	3	3	3	3	3	0	3	3	0	0	0	3	3	3	1	3	3	0	1	1	3
5	Marker555	243.759	21150138	0	0	3	3	3	3	3	3	0	3	3	0	3	3	3	3	3	3	0	3	3	3	3	3	3	3	0	3	3	3	3	3	3	3	3	3	3	3	3	3	1	3	3	3	1	3
5	Marker556	250.68	38305036	3	0	0	0	3	0	3	3	0	3	3	0	3	3	3	3	3	3	0	3	3	3	3	0	3	3	0	3	3	3	3	3	3	3	1	0	3	3	3	3	1	3	3	3	3	3
5	Marker557	255.1	39470191	3	0	3	0	3	0	3	3	0	3	3	0	3	3	3	3	3	3	0	1	3	0	3	3	3	3	0	3	3	0	3	3	3	3	0	3	3	3	3	3	3	3	3	3	1	1
5	Marker558	255.1	39340231	3	0	3	0	3	1	0	3	0	0	0	0	3	3	3	3	3	3	3	0	3	0	3	3	3	3	0	3	3	3	3	3	3	3	1	3	3	3	3	3	3	3	3	3	1	1
5	Marker559	255.862	39280734	3	0	3	3	3	1	3	0	3	3	3	0	3	3	3	3	3	3	0	0	3	0	3	3	3	3	0	3	3	3	3	3	3	3	0	3	3	3	3	3	3	3	3	3	1	1
5	Marker560	255.862	39562609	0	0	3	0	3	1	0	0	0	3	3	0	3	3	3	3	1	3	0	0	3	0	3	0	3	3	3	3	3	3	3	3	0	3	0	3	0	3	3	3	3	3	3	0	1	1
5	SSR_IAC261	257.98		1	1	3	1	3	1	3	3	3	3	3	0	1	3	3	3	1	3	0	3	3	0	3	3	3	3	3	3	3	3	3	3	0	3	0	0	3	3	3	3	3	3	3	0	0	1
5	Marker562	261.512	40079089	0	0	3	0	3	3	3	3	3	3	0	3	3	3	3	3	0	3	0	3	3	3	3	3	3	3	0	3	1	0	3	3	3	3	0	3	3	3	3	3	3	3	3	3	1	1
5	Marker563	262.205	40783723	3	0	3	3	3	3	3	3	0	3	3	0	3	3	3	3	3	3	3	3	3	3	3	3	3	3	0	3	1	1	3	3	3	3	1	3	3	3	3	3	3	3	3	3	1	1
5	Marker564	262.205	40699843	3	0	3	0	3	0	0	3	3	3	3	0	3	3	3	3	3	3	1	3	3	0	3	3	3	3	0	3	1	0	3	3	3	3	0	3	3	3	3	3	3	3	3	3	1	1
5	Marker565	262.205	40477799	3	0	3	0	3	3	3	3	3	3	3	0	3	3	3	3	0	3	0	3	3	0	3	3	3	3	0	3	1	3	3	3	3	3	0	3	3	3	3	3	0	3	3	3	1	1
5	Marker566	262.205	40393930	3	0	3	1	3	3	3	3	3	3	3	0	3	3	3	3	3	3	0	3	3	1	3	3	3	3	0	3	1	3	3	3	3	3	0	3	3	3	3	3	3	3	3	3	1	1
6	Marker567	0	8008775	0	3	3	0	3	3	3	3	3	3	0	0	3	3	1	3	3	3	0	3	3	3	3	3	3	3	0	1	3	1	3	1	3	3	3	3	3	0	3	3	3	3	3	3	0	3
6	Marker568	1e-09	13621036	0	0	3	3	0	3	3	3	3	0	0	0	1	3	1	3	3	3	0	3	3	1	3	3	3	3	0	1	3	3	3	3	3	3	3	1	3	1	3	3	3	3	3	3	3	3
6	Marker569	2e-09	6917175	3	0	3	3	3	3	3	3	3	1	3	0	3	3	1	3	3	3	3	3	3	3	3	3	3	3	0	1	3	3	3	3	3	3	3	3	3	1	3	3	3	3	3	3	3	3
6	Marker570	3e-09	1382807	0	0	3	3	3	3	3	3	3	0	3	0	1	3	1	3	3	3	0	3	3	3	3	1	3	3	0	1	3	1	3	3	3	3	3	3	3	1	3	3	3	3	3	3	1	3
6	Marker571	4e-09	7524779	3	0	3	3	3	3	3	0	3	0	3	0	3	3	1	3	3	3	3	3	3	3	3	3	3	3	0	1	1	3	3	3	3	3	3	3	3	1	3	3	3	3	3	3	3	3
6	Marker572	5e-09	7526069	3	0	3	3	3	3	3	3	3	3	3	0	3	3	1	3	3	3	3	3	3	3	3	0	3	3	0	1	3	3	3	3	3	3	3	3	3	0	3	3	3	3	3	3	3	3
6	Marker573	6e-09	15469265	3	0	3	3	3	0	3	3	3	0	3	0	3	3	1	3	3	3	3	3	3	3	3	3	3	3	0	1	3	3	3	3	3	3	3	3	3	1	3	3	3	3	3	3	3	3
6	Marker574	7e-09	1658510	0	0	3	3	3	3	0	0	0	0	3	0	1	3	1	3	1	3	0	3	3	3	3	0	3	3	0	1	3	3	3	3	3	3	3	3	3	1	3	3	3	3	3	3	3	3
6	Marker575	8e-09	1583723	0	0	0	3	3	3	3	3	3	0	3	0	3	3	1	3	3	3	3	3	3	3	3	3	3	3	0	1	3	3	3	3	3	3	3	3	3	1	3	3	3	3	3	3	3	3
6	Marker576	9e-09	1074202	3	0	3	3	3	3	3	3	3	0	3	0	3	3	1	3	3	3	3	3	3	3	3	3	3	3	0	1	3	3	3	3	3	3	3	0	3	1	3	3	3	3	3	3	3	3
6	Marker577	1e-08	10113237	0	0	3	3	3	3	3	3	3	3	3	0	3	3	1	3	1	3	3	3	3	3	3	3	3	3	0	0	3	3	3	0	3	3	0	3	3	1	3	3	3	3	3	3	3	3
6	Marker578	1.1e-08	1453644	3	0	3	3	3	3	3	3	3	0	3	0	3	3	1	3	3	3	3	3	3	3	3	3	3	3	0	1	3	0	3	3	3	3	3	3	3	1	3	3	3	3	3	0	3	3
6	Marker579	1.2e-08	5321203	0	0	3	3	0	3	3	3	3	3	3	0	3	3	1	3	1	3	0	3	3	0	3	3	3	3	0	1	3	3	1	3	3	3	3	3	3	1	3	3	3	3	3	3	3	3
6	Marker580	1.3e-08	1429930	3	0	3	0	3	3	3	3	0	1	3	0	3	3	1	3	3	3	3	3	3	3	3	3	3	3	0	1	3	3	3	3	3	3	3	3	3	1	3	3	0	3	3	3	3	3
6	Marker581	1.4e-08	1075206	3	0	3	0	3	3	0	3	0	3	3	0	3	3	1	3	3	3	0	1	3	3	3	0	3	3	0	1	3	3	3	3	3	3	3	3	3	0	3	3	3	3	3	3	3	3
6	Marker582	1.5e-08	3802154	3	0	3	3	3	0	3	3	0	0	0	0	3	3	1	3	3	3	0	3	3	3	3	0	3	3	0	1	3	3	3	3	3	3	3	3	3	1	3	3	3	3	3	3	3	3
6	Marker583	1.6e-08	982006	0	0	3	3	3	3	3	3	3	1	3	0	3	3	1	3	3	3	3	3	3	3	3	3	3	3	3	1	3	3	3	3	3	3	3	3	3	1	3	3	3	3	3	3	3	3
6	Marker584	1.7e-08	10120973	3	0	3	3	3	3	3	3	3	1	3	0	3	3	1	3	3	3	3	3	3	1	3	3	3	3	0	1	3	3	3	3	3	3	3	3	3	1	3	3	3	3	3	3	3	3
6	Marker585	1.8e-08	10544566	0	0	0	3	3	3	3	3	3	3	3	0	3	3	1	3	1	3	3	3	3	3	3	3	3	3	0	1	3	3	3	3	3	3	3	3	3	1	3	3	3	3	3	3	3	3
6	Marker586	1.9e-08	8448382	3	0	3	3	3	3	3	3	3	0	3	0	3	3	1	3	3	3	3	3	3	3	3	3	3	3	3	1	3	3	3	3	3	3	3	3	3	0	3	3	3	3	3	3	3	3
6	Marker587	2e-08	2479635	3	0	3	3	3	3	3	3	3	3	3	0	3	3	1	3	3	3	3	3	3	3	3	3	3	3	0	1	3	3	3	3	3	3	3	3	3	3	3	3	3	3	3	3	3	3
6	Marker588	2.1e-08	1850331	3	0	3	3	3	3	3	3	3	0	3	0	3	3	1	3	3	3	3	3	3	3	3	3	3	3	3	1	3	3	3	3	3	3	3	3	3	3	3	3	3	3	3	3	3	3
6	Marker589	2.2e-08	5321200	0	0	3	3	0	3	3	3	3	3	3	0	3	3	1	3	1	3	0	3	3	0	3	3	3	3	0	1	3	3	1	3	3	3	3	3	3	1	3	3	1	3	3	3	3	3
6	Marker590	2.3e-08	13621108	0	0	3	3	0	3	3	3	3	0	0	0	1	3	1	3	3	3	0	3	3	3	3	3	3	3	0	1	3	3	3	3	3	3	3	1	3	1	3	3	3	3	3	3	3	3
6	Marker591	2.4e-08	2851449	3	0	3	0	3	3	3	3	3	3	3	0	3	3	1	3	3	3	0	3	3	3	3	3	0	3	0	1	3	3	3	3	3	3	3	3	3	3	3	3	3	3	3	3	3	3
6	Marker592	2.5e-08	11587782	3	0	3	0	3	3	3	0	0	1	3	0	3	3	0	3	3	3	3	3	3	3	3	3	3	0	0	0	3	3	3	3	3	3	3	3	3	0	3	3	3	3	3	3	3	3
6	Marker593	1.10801	2829473	3	0	3	3	3	3	3	3	3	0	3	0	3	3	0	3	3	3	3	3	3	0	3	3	3	3	0	1	3	3	3	3	3	3	3	3	3	0	3	3	3	3	3	3	3	3
6	Marker594	1.10801	10113272	3	0	3	3	3	3	3	3	3	3	3	3	3	3	1	3	1	3	3	3	3	3	3	3	3	3	0	0	3	3	3	3	3	3	3	3	3	1	3	3	3	3	3	3	3	3
6	Marker595	1.10801	17848760	0	0	0	0	3	3	0	0	0	0	3	0	3	3	3	3	3	3	0	3	3	3	3	0	3	1	0	1	3	3	3	3	3	3	3	3	0	0	3	3	3	3	3	0	3	3
6	Marker596	1.10801	9640735	3	0	3	3	3	3	3	3	3	3	3	0	3	3	1	3	3	3	3	3	3	3	3	3	3	3	3	1	3	3	3	3	3	3	3	3	3	3	3	3	3	3	3	3	3	3
6	Marker597	1.10801	3168459	3	0	3	3	3	3	0	3	3	1	3	0	3	3	1	3	3	3	3	3	3	3	0	0	3	3	0	1	3	3	3	3	3	3	3	3	3	1	3	3	0	3	3	3	3	3
6	Marker598	1.10801	7523403	0	0	3	0	3	3	0	0	0	0	3	0	3	3	1	3	3	3	3	3	3	3	3	3	1	3	0	1	3	0	3	3	3	3	3	3	0	0	3	3	3	3	3	3	3	3
6	Marker599	5.4958	16429217	3	0	3	3	3	3	3	3	3	3	3	3	3	3	3	3	3	3	3	3	3	3	3	3	3	3	0	1	3	3	3	3	3	3	3	3	3	0	3	3	3	3	3	3	3	3
6	Marker600	5.4958	19550128	0	3	3	3	3	3	3	3	3	1	3	0	3	3	3	3	3	3	0	3	3	3	3	3	3	3	0	3	3	3	3	3	3	3	3	3	3	1	3	3	3	3	3	3	3	3
6	Marker601	5.4958	17477659	3	0	3	3	3	3	3	3	3	0	3	0	3	3	3	3	3	3	0	3	3	3	1	3	3	0	0	1	3	3	3	3	3	3	3	3	3	1	3	3	3	3	3	3	3	3
6	Marker602	8.45535	12863316	3	0	0	3	3	3	3	3	0	0	3	0	3	3	0	3	3	3	3	3	3	3	3	1	3	3	0	1	3	3	3	3	3	3	1	3	3	1	3	3	3	3	3	3	3	3
6	Marker603	8.45535	11587731	3	0	3	0	3	3	3	0	0	0	3	0	3	3	0	3	3	3	3	3	3	3	3	3	3	0	0	0	3	3	3	3	3	3	3	3	3	0	3	3	3	3	3	3	3	3
6	Marker604	9.20473	10544694	0	0	0	3	3	3	3	3	3	3	3	0	3	3	1	3	1	3	3	3	3	3	3	3	3	3	0	1	3	3	3	3	3	3	3	3	3	1	3	3	3	3	3	3	3	3
6	Marker605	11.1801	1382793	0	0	3	3	3	3	3	3	3	0	3	0	1	3	1	3	3	3	0	3	3	3	3	1	3	3	0	1	3	3	3	3	3	3	3	3	3	1	3	3	3	3	3	3	3	3
6	Marker606	13.43	12863290	3	0	0	3	3	3	3	3	0	0	3	0	3	3	1	3	3	3	3	3	3	3	3	1	3	3	0	1	3	3	3	3	3	3	3	3	3	1	3	3	3	3	3	3	3	1
6	Marker607	13.43	12863393	3	0	0	3	3	3	3	3	0	0	3	0	3	3	1	3	3	3	3	3	3	3	3	1	3	3	0	1	3	3	3	3	1	3	1	3	3	1	3	3	3	3	3	3	3	1
6	Marker608	20.2356	16236866	3	0	3	3	3	3	3	3	3	1	3	0	3	3	3	3	3	3	3	3	3	3	3	3	3	3	3	1	3	3	3	3	3	3	3	3	3	1	3	3	3	3	3	3	3	3
6	Marker609	20.2356	21825261	3	0	0	3	3	3	3	3	3	0	3	0	3	3	3	3	3	3	3	3	3	3	3	1	3	3	3	3	3	3	3	3	3	3	3	3	3	1	3	3	3	3	3	0	3	3
6	Marker610	21.3251	12863326	3	0	0	3	3	3	3	3	0	0	3	0	3	3	1	3	3	3	3	3	3	3	3	1	3	3	0	1	3	3	3	3	1	3	1	3	3	1	3	3	1	3	3	3	3	1
6	Marker611	22.5571	23146339	3	0	0	3	3	3	3	3	0	3	3	0	3	3	3	3	1	3	0	3	3	3	3	0	3	3	0	3	3	3	3	3	3	0	3	3	3	3	3	3	3	3	3	3	3	3
6	Marker612	22.5571	21848175	3	0	3	3	3	3	3	3	3	0	3	0	3	3	3	3	3	3	3	3	3	3	3	1	3	3	0	3	3	3	3	3	3	3	3	3	3	1	3	3	3	3	3	3	3	3
6	Marker613	22.5571	20009852	3	0	3	3	3	3	3	3	3	0	3	3	3	3	3	3	3	3	3	3	3	3	3	1	3	3	3	3	3	3	3	3	3	3	3	3	3	0	3	3	3	3	3	3	3	3
6	Marker614	22.5571	23187380	0	0	3	3	3	3	3	3	0	0	0	0	3	3	3	3	3	3	3	3	3	3	3	1	3	3	3	3	3	3	3	3	3	3	3	3	3	0	3	3	3	3	3	3	3	3
6	Marker615	22.5571	24004601	0	0	3	3	3	0	0	3	0	0	0	0	3	3	3	3	3	3	3	3	3	3	3	1	3	3	0	3	3	0	3	3	3	3	3	3	3	0	3	3	3	3	3	3	3	3
6	Marker616	22.5571	24257243	0	0	3	0	3	3	0	3	0	0	3	0	3	3	3	3	0	3	0	3	3	3	3	1	3	3	0	3	3	1	0	3	3	3	3	3	3	0	3	3	3	3	3	3	3	3
6	Marker617	23.5158	24466297	3	0	3	0	3	3	3	3	3	0	3	0	3	3	3	3	3	3	0	3	3	3	3	1	0	3	0	3	3	1	0	3	3	3	3	3	3	0	3	3	3	3	3	3	3	3
6	Marker618	29.3646	27369702	3	0	3	0	3	0	3	0	3	0	3	0	3	3	3	3	3	3	0	3	3	3	3	0	3	3	0	3	3	0	3	3	3	3	3	3	3	3	3	3	3	3	3	3	3	3
6	Marker619	29.3646	26999630	3	0	3	3	3	3	3	0	3	3	3	3	3	3	3	3	3	3	0	3	3	3	3	1	3	3	0	3	3	3	3	3	3	3	3	3	3	3	3	3	3	3	3	3	3	3
6	Marker620	30.8604	28503281	3	3	3	3	3	3	3	0	3	3	3	0	3	3	3	3	3	3	0	3	3	3	3	1	3	3	0	3	3	3	3	3	3	3	3	3	3	3	3	3	1	3	3	3	3	3
6	Marker621	34.8742	31143402	0	0	3	3	3	3	3	0	3	3	3	0	3	3	3	0	3	3	0	3	3	3	3	0	1	3	0	3	3	3	3	3	3	3	3	3	3	3	3	3	1	3	3	3	3	3
6	Marker622	34.8742	29645634	3	0	3	3	3	0	0	1	0	3	3	0	3	3	3	3	3	3	3	3	3	3	3	1	3	3	0	3	3	3	3	3	3	3	3	3	3	3	3	3	1	3	3	3	3	3
6	Marker623	34.8742	30413608	3	0	3	0	3	3	0	1	0	3	3	0	3	3	3	3	1	3	3	3	3	3	3	1	1	3	0	3	3	3	3	3	3	3	3	3	3	3	3	3	1	3	3	3	3	3
6	Marker624	34.8742	29088322	0	0	3	0	3	3	3	3	0	0	0	0	3	3	3	3	3	3	0	3	3	3	3	0	3	3	0	3	3	3	3	3	3	3	3	3	3	3	3	3	0	3	3	0	3	3
6	Marker625	35.9257	30101842	0	0	3	3	3	1	3	0	1	3	0	0	3	3	3	3	3	3	3	3	3	3	3	1	1	3	0	3	3	3	3	3	3	3	3	3	3	3	3	3	1	3	3	3	3	3
6	Marker626	35.9257	29955864	3	0	3	3	3	1	3	1	1	3	3	0	3	3	3	3	3	3	0	3	3	3	3	0	1	3	0	3	3	3	3	3	3	3	3	3	3	3	3	3	1	3	3	3	3	3
6	Marker627	35.9257	30224693	3	0	3	3	3	3	3	0	0	3	3	0	3	3	3	3	3	3	3	3	3	3	3	0	1	3	0	3	3	3	3	3	3	3	3	3	3	3	3	3	1	3	3	3	3	3
7	Marker628	0	12667106	0	0	3	3	3	3	0	0	0	3	3	0	3	1	3	3	3	3	3	3	3	3	3	3	3	3	0	3	3	3	3	3	3	3	3	1	3	3	3	1	1	3	1	3	1	3
7	Marker629	5.59131	18471494	3	0	3	3	3	3	1	3	3	1	1	0	3	3	3	3	3	3	0	3	3	3	3	0	3	3	0	3	0	3	3	3	3	3	3	3	1	3	3	3	1	3	3	3	1	3
7	Marker630	5.59131	20382795	3	0	0	0	0	3	0	0	3	3	3	0	3	3	3	3	3	3	3	3	3	3	3	0	3	3	0	3	3	3	3	3	3	3	3	3	3	3	3	3	1	3	1	3	1	3
7	Marker631	5.59131	16651389	0	0	0	3	3	3	0	0	3	3	3	0	3	3	3	3	3	3	3	3	3	3	3	3	3	3	0	3	0	3	3	3	3	3	3	0	0	3	3	3	0	0	3	3	3	3
7	Marker632	7.13826	16531149	3	0	3	3	3	3	0	3	0	0	3	0	3	3	3	3	1	3	3	3	3	3	3	0	3	1	0	3	3	3	3	1	3	3	3	3	3	3	3	1	1	3	3	3	3	3
7	Marker633	7.13826	16001474	0	0	3	3	3	3	3	3	3	3	3	0	3	3	3	3	1	3	0	3	3	3	3	3	3	3	0	3	3	3	3	3	3	3	3	3	3	3	3	1	1	3	3	3	1	3
7	Marker634	7.13826	22415739	3	0	3	3	3	3	3	3	3	3	0	0	3	3	3	3	1	3	3	3	3	3	3	3	3	3	3	3	3	3	3	3	3	3	3	3	3	3	3	1	1	3	1	3	1	3
7	Marker635	7.13826	19668243	3	0	3	3	3	3	3	3	3	3	3	0	3	3	3	3	3	3	3	3	3	3	3	3	3	3	0	3	3	3	3	3	3	3	3	3	3	3	3	1	1	3	3	3	1	3
7	Marker636	8.43773	25223214	0	0	3	3	3	3	3	3	0	0	3	0	3	3	3	3	3	3	3	3	3	3	3	0	3	3	0	3	3	3	3	3	3	3	3	3	3	3	3	1	1	3	3	3	0	1
7	Marker637	9.5557	25233437	0	0	3	0	0	3	0	3	0	0	0	0	3	3	3	3	3	3	3	3	3	3	3	0	3	3	0	3	1	3	3	3	3	3	3	3	3	3	3	3	1	3	3	3	0	3
7	Marker638	9.5557	19708276	3	0	0	3	3	3	3	3	3	3	3	0	3	3	3	3	3	3	0	3	3	3	3	3	3	3	0	3	0	3	3	3	3	3	3	3	3	3	3	3	1	3	3	3	1	3
7	Marker639	10.6408	16404847	3	0	3	0	3	3	3	3	3	3	3	0	1	3	3	3	1	3	3	3	3	3	3	3	3	3	0	3	3	3	3	3	3	3	3	3	3	3	1	3	1	3	3	3	1	3
7	Marker640	11.779	15658111	3	0	3	3	3	3	3	3	3	3	3	0	3	3	3	3	1	3	0	3	3	3	3	0	3	3	0	3	3	3	3	3	3	3	3	3	3	3	3	3	1	3	3	3	1	3
7	Marker641	12.8849	15299085	0	0	3	0	3	3	0	0	3	3	0	0	3	3	3	3	1	3	0	3	3	3	3	3	3	3	0	3	3	3	3	3	3	3	3	3	3	3	3	0	3	3	3	3	1	0
7	Marker642	12.8849	14162396	3	0	3	3	3	3	3	3	3	0	3	3	3	3	3	3	1	3	3	1	3	3	3	3	3	3	0	3	3	3	3	3	3	3	3	3	3	3	3	1	1	3	3	3	1	3
7	Marker643	12.8849	25236334	0	0	3	0	3	0	0	3	0	3	0	0	3	3	3	3	3	3	3	3	3	3	3	3	3	3	0	3	3	3	3	3	3	3	3	3	3	3	3	1	1	3	3	3	1	3
7	Marker644	12.8849	19295966	3	0	0	0	3	3	0	3	3	0	3	0	3	3	3	3	1	3	0	3	3	3	3	3	3	3	0	3	3	3	3	3	3	3	3	3	3	3	3	1	1	3	3	3	1	3
7	Marker645	12.8849	19691615	0	0	3	3	3	3	0	3	3	3	3	0	3	3	3	3	1	3	3	3	3	3	3	0	3	3	3	3	3	3	3	3	3	3	3	3	3	3	3	1	1	3	3	3	1	3
7	Marker646	12.8849	22250462	3	0	3	3	3	3	3	3	0	3	3	0	3	3	3	3	1	3	3	3	3	3	3	3	3	3	3	3	3	3	3	3	3	3	3	3	3	3	3	1	0	3	3	3	0	3
7	Marker647	12.8849	26568923	0	0	3	3	3	0	3	3	0	3	0	0	3	3	3	3	1	3	3	3	3	3	3	3	3	3	0	3	3	3	3	3	1	3	3	3	3	3	3	1	0	3	3	3	1	3
7	Marker648	14.0019	14522100	3	0	3	3	3	3	3	3	0	3	3	3	3	3	3	3	1	3	0	3	3	3	3	0	3	3	3	3	3	3	3	3	3	3	3	3	3	3	3	1	1	3	3	3	1	3
7	Marker649	15.1126	18971834	3	0	3	3	3	3	3	3	3	3	3	0	3	3	3	3	3	3	0	3	3	3	3	3	3	3	0	3	3	0	3	3	3	3	3	3	3	3	3	1	1	3	3	0	1	3
7	Marker650	15.1126	16780812	3	0	3	3	3	3	3	3	3	3	3	0	3	3	3	3	3	3	3	3	3	3	3	3	3	3	0	3	3	3	3	3	3	3	3	3	3	3	3	1	1	3	3	3	1	3
7	Marker651	15.1126	19130528	3	0	3	0	3	3	3	3	0	3	3	0	3	3	3	3	3	3	3	3	3	3	3	3	3	3	3	3	0	3	3	3	3	3	3	3	3	3	3	1	1	3	3	3	0	3
7	Marker652	16.2279	18103884	3	0	3	3	3	0	3	3	0	1	0	0	3	3	3	3	3	3	3	3	3	3	3	3	3	3	0	3	3	3	3	3	3	0	3	3	3	3	3	0	1	3	3	3	1	3
7	Marker653	16.2279	18103903	3	0	3	3	3	0	3	3	0	1	0	0	3	3	3	3	3	3	3	3	3	3	3	3	3	3	0	3	3	3	3	3	1	0	3	3	3	3	3	0	1	3	3	3	1	3
7	Marker654	16.2279	18053039	3	0	3	3	3	3	0	3	3	3	3	0	3	3	3	3	3	3	3	3	3	3	3	3	3	3	0	3	3	3	3	3	3	3	3	3	3	3	3	1	1	0	3	3	0	3
7	Marker655	16.2279	13567795	3	0	3	3	3	3	3	3	3	3	3	0	3	3	3	3	3	3	3	3	3	3	3	3	3	3	0	3	3	3	3	3	3	3	3	3	3	3	3	1	0	3	3	3	1	3
7	Marker656	18.449	17116402	3	0	3	3	3	3	3	3	3	3	3	0	3	3	3	3	3	3	0	3	3	3	3	0	3	3	0	3	3	3	3	3	3	3	3	3	3	3	3	3	1	3	3	3	1	3
7	Marker657	18.449	13492965	3	0	3	3	3	3	3	3	3	3	3	0	3	3	3	3	3	3	3	3	3	3	3	3	3	3	3	3	3	3	3	3	3	3	3	3	3	3	3	3	1	3	3	3	1	3
7	Marker658	18.449	18290950	3	0	3	3	3	3	3	3	3	3	3	0	3	3	3	3	3	3	3	3	3	3	3	3	3	3	0	3	3	3	3	3	3	3	3	3	3	3	3	3	1	3	3	3	0	3
7	Marker659	18.449	12742520	3	0	3	3	3	3	3	0	3	3	3	0	3	3	3	3	3	3	0	3	3	3	3	3	3	3	3	3	3	3	3	3	3	3	3	3	3	3	3	3	1	3	3	3	0	3
7	Marker660	18.449	12084754	3	0	3	3	3	3	3	3	0	3	3	0	3	3	3	3	3	3	3	3	3	3	3	3	3	3	3	3	3	3	3	3	3	3	3	3	3	3	3	3	0	3	3	3	1	3
7	Marker661	18.449	18290956	3	0	3	3	3	3	3	3	3	3	3	0	3	3	3	3	3	3	3	3	3	3	3	3	3	3	0	3	3	3	3	3	3	3	3	3	3	3	3	3	1	3	3	3	1	3
7	Marker662	19.5674	19501581	3	0	3	3	3	3	3	3	3	3	3	3	3	3	3	3	3	3	3	3	3	3	3	3	3	3	3	3	3	3	3	3	3	3	3	3	3	3	3	3	0	3	3	3	0	3
7	Marker663	19.5674	16104652	0	0	0	0	3	3	3	3	3	3	3	0	3	3	3	3	0	0	3	3	3	3	3	3	3	3	3	3	3	3	3	3	0	3	0	3	3	3	3	0	1	3	3	3	1	3
7	Marker664	20.7053	15658175	3	0	3	0	3	3	3	3	3	3	3	0	3	3	3	3	1	3	0	3	3	3	3	0	3	3	0	3	3	3	3	3	3	3	3	3	3	3	3	3	1	3	3	3	1	3
7	Marker665	20.7053	27141796	0	0	3	0	3	3	3	3	3	0	3	3	3	3	3	3	1	3	3	3	3	3	3	3	3	3	3	3	3	3	3	3	3	3	3	3	3	3	3	0	1	3	3	3	1	3
7	Marker666	20.7053	27231013	0	0	3	3	3	3	3	3	3	0	3	0	3	3	3	3	1	3	0	3	3	3	3	3	3	3	0	3	3	3	3	3	1	3	3	3	3	3	3	3	1	3	3	3	1	3
7	Marker667	22.2209	28991290	3	0	3	3	3	3	3	3	3	3	3	0	3	3	3	3	1	3	0	3	3	3	3	3	3	3	0	3	3	3	3	3	3	3	3	3	3	3	3	0	0	3	3	0	0	3
7	Marker668	22.2209	15380762	3	0	3	3	3	3	3	3	0	3	0	0	3	3	0	3	1	3	3	3	3	3	3	3	3	3	0	3	0	3	3	3	3	3	3	3	3	3	3	3	1	3	3	3	0	3
7	Marker669	23.4772	16336471	3	0	3	3	3	3	3	3	3	3	0	0	3	3	3	3	1	3	3	3	3	3	3	3	3	3	0	3	3	3	3	3	3	3	3	3	3	3	3	3	1	3	3	3	0	3
7	Marker670	23.4772	14856209	3	0	3	3	3	3	3	3	3	3	3	0	3	3	3	3	1	3	3	3	3	3	3	3	3	3	0	3	3	3	3	3	3	3	3	3	3	3	3	3	3	3	3	3	0	3
7	Marker671	23.4772	14854118	3	0	0	3	3	3	3	3	3	3	3	3	3	3	3	3	1	3	0	3	3	3	3	3	3	3	0	3	3	3	3	3	3	3	3	3	3	3	3	3	1	3	3	3	3	3
7	Marker672	24.5114	15207802	3	0	3	3	3	3	3	3	3	3	3	0	3	3	3	3	1	3	3	3	3	3	3	3	3	3	3	3	3	3	3	3	3	3	3	3	3	3	3	3	0	3	3	3	3	3
7	Marker673	25.7672	21713850	3	0	3	3	3	3	3	0	3	3	3	0	3	3	3	3	0	3	3	3	3	3	3	3	3	3	0	3	3	3	3	3	3	3	3	3	3	3	3	3	0	3	3	3	0	3
7	Marker674	28.7889	32749001	3	0	3	3	3	3	3	3	3	3	3	3	3	3	3	3	1	3	0	3	3	3	3	3	3	3	0	3	3	3	3	3	3	3	3	3	3	3	3	3	0	3	3	3	1	3
7	Marker675	29.8279	31929464	3	0	3	3	3	3	3	3	3	0	3	3	3	3	3	3	1	3	0	3	3	3	3	3	3	3	3	3	3	3	3	3	3	3	3	3	3	3	3	3	1	3	3	3	1	3
7	Marker676	29.8279	33246886	3	0	3	3	3	3	3	3	3	3	3	0	3	3	3	0	1	3	0	3	3	3	3	3	3	3	0	3	3	3	3	3	3	3	3	3	3	3	3	3	1	3	3	3	1	3
7	Marker677	29.8279	32681913	3	0	3	3	3	3	3	3	3	3	3	0	3	3	3	3	1	3	3	3	3	3	3	3	3	3	0	3	3	3	3	3	3	3	3	3	3	3	3	3	1	3	3	3	1	3
7	Marker678	29.8279	31886190	3	0	0	0	3	3	3	3	0	1	3	3	3	3	3	3	1	3	1	3	3	3	3	3	3	3	0	3	3	3	3	3	3	3	3	3	3	1	3	3	0	3	3	3	1	3
7	Marker679	33.343	33633350	0	0	3	3	3	3	3	3	3	3	3	0	3	3	3	3	3	3	1	3	3	3	3	3	3	3	0	3	3	3	3	3	3	3	3	3	3	3	3	3	0	3	3	3	1	3
7	Marker680	34.3523	34263343	0	0	3	3	3	3	3	3	3	3	3	0	3	3	3	3	3	3	0	3	3	3	3	3	3	3	0	3	3	3	3	3	3	3	3	3	3	3	3	3	0	3	3	3	3	3
7	Marker681	34.3523	34746814	3	0	0	3	3	0	0	3	3	3	0	0	3	3	3	3	3	3	0	3	3	3	3	3	3	3	0	3	3	3	3	3	3	3	3	3	3	3	3	3	1	0	3	3	3	3
7	Marker682	35.4955	36826796	3	0	3	3	3	3	0	3	3	0	0	0	3	3	3	3	3	3	0	3	3	3	3	3	3	3	0	3	3	3	3	3	0	3	3	3	3	3	3	3	1	3	3	3	3	3
7	Marker683	35.4955	36726466	3	0	3	3	3	3	3	3	3	3	3	3	3	3	3	3	3	3	0	3	3	3	3	3	3	3	3	3	3	3	3	3	1	3	3	3	3	3	3	3	1	3	3	3	3	3
7	Marker684	35.4955	35605218	0	0	3	3	0	3	0	3	3	3	0	0	3	3	3	3	3	3	3	3	3	3	3	3	3	3	0	3	3	3	3	3	0	3	3	3	3	3	3	3	1	3	3	3	3	3
7	Marker685	43.2669	7087292	0	0	3	0	3	0	3	3	3	3	3	0	3	3	3	3	3	3	3	3	3	3	3	3	3	3	0	3	3	3	0	3	3	3	3	3	3	3	3	3	1	3	3	3	0	3
7	Marker686	43.2669	8326722	3	0	3	3	3	3	0	3	0	3	3	0	3	3	3	3	3	3	0	3	3	3	3	3	3	3	0	3	3	3	3	3	3	3	3	3	3	3	3	3	1	3	3	3	1	3
7	Marker687	43.2669	8294491	3	0	3	3	3	3	3	0	3	3	3	0	3	3	3	3	3	3	3	3	3	3	3	3	3	3	3	3	3	3	3	3	3	3	3	3	3	3	3	3	1	3	3	3	1	3
7	Marker688	43.2669	7835461	0	0	3	3	3	3	3	3	3	3	3	0	3	3	3	3	3	3	0	3	3	3	3	3	3	3	0	3	3	3	3	3	3	3	3	3	3	3	3	3	0	3	3	3	0	3
7	Marker689	43.2669	3719978	3	0	3	3	3	3	3	3	3	3	3	0	3	3	3	3	3	3	0	3	3	3	3	3	3	3	0	3	3	3	3	3	3	3	3	3	3	3	3	0	1	3	3	3	1	3
7	Marker690	44.3749	9950670	3	0	3	3	3	3	3	3	3	3	0	0	3	0	3	3	3	3	3	3	3	3	3	3	3	3	0	3	3	3	3	3	3	3	3	3	3	3	3	3	0	3	3	3	3	3
7	Marker691	44.3749	4480672	3	0	3	0	3	3	3	3	3	3	3	0	3	3	3	3	3	3	0	3	3	3	3	3	3	3	0	3	3	3	0	3	0	3	3	3	3	3	3	3	1	3	3	3	0	3
7	Marker692	50.8766	2441434	3	0	3	3	3	3	3	3	3	3	3	0	3	3	3	3	3	3	3	0	3	3	3	0	3	3	0	3	3	3	3	3	3	3	3	3	3	3	3	0	1	3	3	3	3	3
7	Marker693	50.8766	1474610	3	0	3	3	3	0	0	3	0	3	3	0	3	3	3	3	3	3	0	1	3	3	3	3	3	3	0	3	3	0	3	3	3	3	3	3	3	3	3	1	1	3	3	3	3	3
7	Marker694	52.0957	694712	0	0	3	0	0	3	0	0	3	0	0	0	3	3	3	3	3	3	0	3	3	3	3	0	3	3	0	3	3	3	3	3	3	3	3	3	3	0	3	1	1	3	3	3	3	3
7	SCAR_SBA16	55.4953		3	3	3	3	3	3	3	3	3	3	3	3	3	3	3	3	3	3	3	3	3	3	3	3	3	3	3	3	3	3	3	3	3	3	3	3	3	3	3	3	3	3	3	3	3	3
7	Marker696	55.4953	43875	0	0	3	3	3	3	3	3	3	0	0	0	3	3	3	3	3	3	0	3	3	3	3	3	3	3	0	3	3	3	3	3	3	3	3	3	3	0	3	3	3	3	3	3	3	3
7	Marker697	55.4953	43829	0	0	3	3	3	3	3	3	3	0	0	0	3	3	3	3	3	3	0	3	3	3	3	3	3	3	0	3	3	3	3	3	1	3	3	3	3	0	3	3	3	3	3	3	3	3
7	Marker698	55.4953	42714	0	0	3	3	3	0	3	3	3	0	0	0	3	3	3	3	0	3	0	3	3	3	3	3	3	3	3	3	3	3	0	3	3	3	3	3	3	0	3	3	3	3	3	3	3	3
7	Marker699	55.4953	205181	3	0	3	3	3	3	3	3	3	3	0	0	3	3	3	3	3	3	0	3	3	3	3	3	3	3	0	3	3	3	3	3	3	3	3	3	3	0	3	3	3	3	3	3	3	3
7	Marker700	55.4953	285273	3	0	0	3	3	3	0	0	3	3	0	0	3	3	3	0	3	3	1	3	3	3	3	0	3	3	0	3	3	3	3	3	3	3	3	3	3	0	3	0	3	3	3	0	3	3
7	Marker701	55.4953	348425	3	0	3	3	3	0	3	0	0	3	0	0	3	3	3	3	3	3	0	0	3	3	3	3	3	3	0	3	3	3	3	3	3	3	3	3	3	0	3	3	3	3	3	3	3	3
8	Marker702	0	18011600	3	0	3	3	3	3	3	3	3	3	3	0	3	3	3	3	3	3	3	3	3	3	3	3	3	3	3	3	3	3	3	3	3	3	3	3	3	3	3	3	3	3	3	3	3	3
8	Marker703	4.1195	17808737	0	0	0	3	3	3	0	3	3	3	3	0	3	3	3	3	3	3	0	3	3	3	3	0	3	3	0	0	3	3	3	3	0	3	3	0	3	3	3	3	1	3	3	3	3	3
8	Marker704	4.1195	23086255	3	0	3	3	3	3	3	3	3	3	3	0	3	3	3	3	3	3	0	3	3	3	3	3	3	3	3	3	3	3	3	3	3	3	3	3	3	3	3	0	1	3	3	3	0	3
8	Marker705	6.90718	20246104	3	0	3	3	3	3	3	3	3	3	3	0	3	3	3	3	1	1	0	3	3	3	3	3	3	3	3	3	3	3	3	3	3	3	3	3	3	3	3	3	1	3	3	3	3	3
8	Marker706	6.90718	39514357	3	0	3	3	3	3	3	3	3	3	3	0	3	3	3	3	1	3	3	3	3	3	3	3	3	3	3	3	3	3	3	3	3	3	3	3	3	3	3	0	1	3	3	3	0	3
8	Marker707	11.1727	39454780	3	0	3	3	3	3	3	3	3	3	3	0	3	3	3	3	1	3	3	3	3	3	3	3	1	3	0	3	3	1	3	3	3	3	3	3	3	1	3	1	1	3	3	3	1	3
8	Marker708	11.1727	39454712	3	0	3	3	3	3	3	3	3	3	3	0	3	3	3	3	1	3	3	3	3	3	3	3	1	3	0	3	3	3	3	3	3	3	3	3	3	3	3	1	1	3	3	3	1	3
8	Marker709	11.1727	39454784	3	0	3	3	3	3	3	3	3	3	3	0	3	3	3	3	1	3	3	3	3	3	3	3	1	3	0	3	3	3	3	3	3	3	3	3	3	3	3	1	1	3	3	3	1	3
8	Marker710	13.2508	40991521	3	0	3	3	3	3	3	3	3	3	3	0	3	3	3	3	1	3	0	3	3	3	3	0	3	3	0	3	0	3	3	3	1	3	3	3	0	3	3	1	1	3	3	3	1	0
8	Marker711	13.2508	18311729	0	0	3	0	3	0	3	0	0	3	0	0	3	3	3	3	3	3	3	3	1	3	0	0	3	3	0	3	3	3	3	3	1	3	3	3	3	3	3	1	1	0	3	0	1	3
8	Marker712	13.2508	39470751	0	0	3	3	3	3	3	0	3	3	3	0	3	3	1	1	1	3	0	3	3	3	3	3	3	3	0	3	1	3	1	3	3	3	3	3	3	3	3	1	1	3	3	0	1	3
8	Marker713	13.2508	39462910	3	0	3	3	0	3	3	3	3	3	0	0	3	3	3	3	1	3	0	3	3	3	3	3	3	3	0	3	3	3	1	3	3	3	3	3	3	3	3	1	1	3	3	0	1	3
8	Marker714	13.2508	39325331	3	0	3	3	3	0	3	3	3	3	3	0	3	3	3	3	1	3	3	3	3	3	3	3	3	3	0	3	3	3	3	3	3	3	3	3	3	3	3	3	1	3	3	1	1	3
8	Marker715	14.3022	17675778	3	0	3	3	3	3	3	3	3	3	3	0	3	3	3	3	3	3	0	3	3	3	3	3	3	3	0	3	3	3	3	3	3	3	3	3	3	3	3	1	1	3	3	3	1	3
8	Marker716	17.5115	18157229	3	0	3	3	3	3	3	3	3	3	3	3	3	3	3	3	3	3	3	3	3	3	3	3	3	3	3	3	3	3	3	3	3	3	3	3	3	3	3	1	3	3	3	3	1	3
8	Marker717	31.7867	60978186	0	0	3	0	3	3	3	0	3	3	0	0	3	1	1	3	3	3	0	3	3	3	3	3	3	3	0	3	3	3	3	3	3	3	3	3	3	3	3	1	3	3	1	3	1	3
8	Marker718	31.9873	60966052	0	0	3	0	3	3	3	0	3	3	0	0	3	1	1	3	3	3	3	3	3	3	3	3	3	3	0	3	3	3	3	3	3	3	3	0	3	0	3	3	3	3	0	3	1	3
8	Marker719	36.1596	37988884	3	0	3	0	3	3	0	3	0	3	0	0	3	0	0	3	3	0	3	0	3	3	0	0	3	3	0	3	3	3	3	3	3	3	3	3	3	3	3	3	3	3	3	0	1	3
8	Marker720	36.1596	50184269	3	0	3	0	3	3	3	0	3	3	3	0	3	3	3	3	3	0	0	3	3	3	3	0	3	3	0	3	3	3	3	3	3	3	0	3	3	3	3	3	3	3	3	3	1	3
8	Marker721	36.1596	55439204	0	0	3	0	3	3	3	0	3	3	3	0	3	3	3	3	3	0	0	3	3	3	3	0	3	3	0	3	3	0	3	3	3	3	0	3	3	3	3	3	3	3	3	3	1	3
8	Marker722	36.1596	50259645	3	0	3	3	3	3	3	0	3	3	3	0	3	3	3	3	3	3	3	3	3	3	3	3	3	3	0	3	3	3	3	3	3	3	3	3	3	3	3	3	3	3	3	3	1	3
8	Marker723	37.261	43050329	3	0	3	0	3	3	3	0	3	0	0	0	3	3	3	3	3	0	3	3	3	3	3	3	3	3	0	3	3	3	3	3	3	3	3	3	3	3	3	3	3	3	3	3	1	3
8	Marker724	37.261	33415660	3	0	0	0	3	3	0	0	3	3	3	0	3	3	3	3	3	0	3	3	3	3	3	3	3	3	0	3	3	3	0	3	3	3	3	3	3	3	3	3	3	0	3	0	1	3
8	Marker725	37.261	24739746	3	0	3	0	3	3	3	0	3	3	3	3	3	3	3	3	3	0	3	3	3	3	3	3	3	3	3	3	3	3	3	3	3	3	0	3	3	3	3	3	3	3	3	3	1	3
8	Marker726	37.261	6170879	3	0	3	0	0	3	0	0	3	0	0	0	3	3	3	3	3	3	3	1	3	3	3	3	3	3	0	3	3	3	3	3	3	3	3	3	3	3	3	3	3	3	3	0	1	3
8	Marker727	37.261	24743422	3	0	3	3	3	3	3	3	3	3	3	0	3	3	3	3	3	0	3	3	3	3	3	3	3	3	0	3	3	3	3	3	3	3	3	3	3	3	3	3	3	3	3	3	1	3
8	Marker728	38.6266	18561381	3	0	0	0	3	3	3	3	3	3	3	0	3	3	3	3	3	3	3	3	3	3	3	3	3	3	3	3	3	3	3	3	3	3	3	3	3	3	3	3	3	3	3	1	1	3
8	Marker729	40.6388	33869217	0	0	1	0	3	3	3	3	3	3	0	0	3	3	3	3	3	0	0	3	3	3	3	3	3	3	0	3	3	3	3	3	3	3	3	3	3	3	3	3	3	3	3	0	1	3
8	Marker730	42.4249	18752798	3	0	1	3	3	3	3	1	3	3	3	0	3	3	3	3	3	0	3	3	3	3	3	3	3	3	0	3	3	3	3	3	3	3	0	3	3	3	3	3	3	3	3	0	1	3
8	Marker731	44.1499	11086990	3	0	1	3	3	3	3	0	3	3	3	0	3	3	3	3	3	3	3	3	3	3	3	3	3	3	0	3	3	3	3	3	3	3	1	3	3	3	3	3	3	3	3	1	1	3
8	Marker732	44.9484	17446939	3	0	0	0	3	3	3	0	3	3	3	0	3	3	3	3	3	1	3	3	3	3	3	0	3	3	0	3	3	3	3	3	3	3	1	3	3	3	3	3	3	3	3	0	1	3
8	Marker733	44.9484	14157016	3	0	0	3	0	3	3	0	3	0	3	0	3	3	3	3	3	1	0	3	3	3	3	3	3	3	0	3	3	3	3	3	3	3	1	3	3	3	3	3	3	3	3	1	1	3
8	Marker734	46.1951	29410630	0	0	1	0	3	3	3	1	3	3	3	0	3	3	3	3	3	1	3	3	3	3	3	3	3	3	0	3	3	3	0	3	3	3	1	3	3	3	3	3	3	3	3	1	1	3
8	Marker735	50.1338	53735067	3	0	0	0	3	0	3	0	3	0	0	0	3	3	3	3	3	0	0	3	3	3	3	3	3	3	0	3	3	3	1	1	0	3	0	3	3	3	3	3	3	3	3	3	3	3
8	Marker736	50.1338	31412505	0	0	3	1	3	3	0	1	3	3	3	0	3	3	0	3	3	0	3	3	3	3	3	3	3	3	0	3	3	3	1	3	3	3	0	3	3	3	3	3	3	3	3	0	1	3
8	Marker737	50.1338	29188141	0	0	0	0	3	3	3	0	3	3	3	0	3	3	3	3	3	0	3	3	3	3	3	3	3	3	0	3	3	3	1	3	0	3	0	3	3	3	3	3	3	3	3	3	1	3
8	Marker738	50.1338	24781489	3	0	3	0	3	3	3	0	1	3	0	0	3	3	0	3	0	3	3	3	3	3	3	0	3	3	0	3	3	3	1	3	0	3	0	3	3	3	0	3	3	3	3	3	1	3
8	Marker739	53.144	11038866	0	0	1	3	3	3	3	1	3	3	3	0	3	3	3	3	3	3	0	3	3	3	3	3	3	3	0	3	3	3	3	3	3	3	1	3	3	3	3	3	3	3	3	0	1	3
8	Marker740	53.144	11038806	0	0	1	3	3	3	3	1	3	3	3	0	3	3	3	3	3	3	0	3	3	3	3	3	3	3	0	3	3	3	3	3	3	3	1	3	3	3	3	3	3	3	3	0	1	3
8	Marker741	54.3127	15848559	3	0	0	3	3	3	3	0	3	3	3	0	3	3	3	3	3	3	3	3	3	3	3	3	3	3	3	3	3	3	3	3	3	3	1	3	3	3	3	3	3	3	3	0	1	3
8	Marker742	54.3127	10911403	3	0	1	0	3	3	3	1	3	1	0	0	3	3	3	3	3	3	3	3	3	3	3	3	3	3	0	3	3	3	3	3	3	3	1	3	3	3	3	3	3	3	3	3	1	3
8	Marker743	55.3175	15075507	0	3	3	3	3	3	3	0	3	3	0	0	3	3	3	3	1	0	3	3	3	3	3	3	3	3	0	3	3	3	3	3	3	3	1	3	3	3	3	3	3	3	3	1	1	3
8	Marker744	56.3584	53105543	3	0	3	0	3	0	3	0	3	3	3	0	3	3	3	3	1	3	3	3	3	3	3	3	3	3	0	3	3	3	3	3	3	3	1	3	3	3	3	0	3	3	3	0	1	3
8	Marker745	56.3584	31411236	3	0	3	3	3	3	0	1	3	3	3	0	3	3	3	3	3	0	3	3	3	3	3	0	3	3	0	3	3	3	3	3	3	3	0	3	3	3	3	3	3	3	3	3	1	3
8	Marker746	59.1324	15664475	3	0	0	0	3	3	0	0	3	3	3	0	3	3	3	0	3	1	0	3	3	3	3	3	3	3	0	3	3	3	3	3	3	3	1	3	3	3	3	3	3	3	3	3	1	3
8	Marker747	59.1324	52729095	3	0	3	3	3	3	3	0	0	3	3	0	3	3	3	3	3	0	3	3	3	3	3	3	3	3	0	3	3	3	3	3	3	3	1	3	3	3	3	3	3	3	3	3	1	3
8	Marker748	60.54	56691416	3	0	3	3	3	3	3	0	3	3	3	0	3	3	3	3	3	1	0	3	3	3	3	3	3	3	0	3	3	3	3	3	1	3	0	3	3	3	3	3	3	3	3	3	0	3
8	Marker749	60.54	25149866	0	0	3	3	3	0	3	3	0	3	3	0	3	3	3	3	3	1	3	3	3	3	3	3	3	3	3	3	3	3	3	3	3	3	1	3	3	3	3	3	3	3	3	0	3	3
8	Marker750	60.54	55924432	0	0	3	3	3	3	3	0	3	3	3	0	3	3	3	3	3	0	0	3	3	3	3	3	3	3	3	3	3	3	3	3	3	3	0	3	3	3	3	3	3	3	3	0	1	3
8	Marker751	61.6865	50212448	0	3	3	3	3	3	3	0	3	3	3	0	3	3	3	3	3	0	3	3	3	3	3	3	3	3	3	3	3	3	3	3	3	3	0	3	3	3	3	3	3	3	3	3	1	3
8	Marker752	63.037	11134280	3	0	1	0	3	3	3	0	3	3	3	0	3	3	3	3	3	1	3	3	3	3	3	3	3	3	0	3	3	3	3	3	3	3	1	3	3	1	3	3	3	3	3	3	1	3
8	Marker753	64.8658	15091271	3	0	0	0	0	3	3	0	3	3	0	0	3	3	3	3	1	0	0	3	3	3	3	3	3	3	0	3	3	0	3	3	3	3	1	3	3	3	3	3	3	3	3	0	1	3
8	Marker754	64.8658	11203797	3	0	1	0	3	3	0	0	3	3	0	0	3	3	3	3	1	3	3	3	3	3	3	0	3	3	0	3	3	3	3	3	3	3	1	3	3	3	3	3	3	3	3	0	1	3
8	Marker755	64.8658	15587538	0	0	1	0	3	0	0	0	3	3	0	0	3	3	3	3	1	1	3	3	0	3	3	3	3	3	0	3	3	3	0	3	3	3	1	3	3	3	3	3	3	3	3	0	1	3
8	Marker756	66.6727	15718252	3	0	1	0	3	3	3	0	3	3	0	0	3	3	3	3	3	1	3	3	3	3	3	3	3	3	3	3	3	3	3	3	3	3	1	3	3	3	3	3	3	3	3	1	1	3
8	Marker757	66.6727	15585919	3	0	0	1	3	3	3	1	3	3	3	0	3	3	3	3	3	1	3	3	3	3	3	3	3	3	3	3	3	3	3	3	3	3	1	3	3	3	3	3	3	3	3	1	1	3
8	Marker758	66.6727	10855559	3	0	1	0	3	3	3	0	3	3	3	0	3	3	3	3	3	1	3	3	3	1	3	3	3	3	0	3	3	3	3	3	3	3	1	3	3	3	3	3	3	3	3	1	1	3
8	Marker759	69.2612	14860567	3	0	1	1	3	3	3	3	3	0	3	0	3	3	3	3	3	3	0	3	3	3	3	3	3	3	0	3	1	3	3	3	3	3	1	3	3	3	3	3	3	3	3	1	1	3
8	Marker760	69.2612	14742966	0	0	0	0	3	3	3	3	3	3	3	0	3	3	3	3	3	3	3	3	3	3	3	0	3	3	3	3	3	3	3	3	3	1	1	3	3	3	3	3	3	3	3	0	1	3
8	Marker761	76.7309	48622858	1	0	3	0	3	3	3	0	3	3	0	0	3	3	3	3	3	3	3	3	3	3	3	3	3	3	0	3	3	3	1	3	0	3	0	3	3	3	3	3	3	3	3	1	1	3
8	Marker762	76.7309	43862408	1	0	3	3	3	3	0	0	0	3	3	0	3	3	3	3	3	0	3	3	3	3	3	3	3	3	0	3	3	3	1	3	0	3	0	3	3	3	3	3	3	3	3	3	1	3
8	Marker763	79.2203	25149895	0	0	3	0	0	0	0	3	0	3	0	0	3	3	3	3	3	1	0	3	3	3	3	3	3	3	0	3	3	3	1	3	1	3	1	3	3	3	3	3	3	3	3	1	1	3
8	Marker764	79.2203	33023947	0	0	1	3	3	3	3	0	3	3	3	0	3	3	3	3	3	1	0	3	3	3	3	0	3	3	0	1	3	3	1	3	1	3	1	3	3	3	3	3	3	3	3	1	1	3
8	Marker765	79.2203	33096469	0	3	0	0	3	3	3	0	3	0	3	0	3	3	3	3	3	1	0	3	3	3	3	3	3	3	0	3	3	3	1	3	1	3	1	3	3	3	3	3	3	3	3	1	1	3
8	Marker766	79.2203	33096485	0	3	0	0	3	3	3	0	1	0	3	0	3	3	3	3	3	1	0	3	3	3	3	3	3	3	0	3	3	3	1	3	1	3	1	3	3	3	3	3	3	3	3	1	1	3
8	Marker767	79.2203	33096484	0	3	0	0	3	3	3	0	1	0	3	0	3	3	3	3	3	1	0	3	3	3	3	3	3	3	0	3	3	3	1	3	1	3	1	3	3	3	3	3	3	3	1	1	1	3
8	Marker768	80.8275	33379455	0	0	0	0	3	3	0	0	0	3	0	0	3	3	3	3	3	1	3	3	3	3	3	0	3	3	0	3	3	3	1	3	1	3	1	3	3	3	3	3	3	3	1	1	1	3
8	Marker769	83.9363	45534086	0	0	3	0	3	3	3	1	3	3	3	0	3	3	3	3	3	0	3	3	3	3	3	3	3	3	0	3	0	3	1	3	0	3	1	3	3	3	3	3	3	3	3	1	0	3
8	Marker770	85.5595	25246269	3	0	3	3	3	3	0	0	3	3	3	0	3	3	3	3	3	3	3	3	3	3	3	3	3	3	0	3	3	3	1	3	0	3	0	3	3	3	3	3	3	3	3	1	1	3
8	Marker771	85.5595	36587114	0	0	0	0	3	3	3	1	3	3	3	3	3	3	3	3	3	3	0	3	3	3	3	0	3	3	3	3	3	3	1	3	3	3	0	3	3	3	3	3	3	3	3	0	1	3
8	Marker772	85.5595	47678856	3	0	3	0	3	3	0	0	3	3	3	0	3	3	3	3	3	1	0	3	3	3	3	0	3	3	0	0	3	3	1	3	0	0	1	3	3	3	3	3	3	3	3	0	1	3
8	Marker773	90.0087	23183983	0	0	0	3	3	3	0	0	0	3	3	0	3	3	3	3	3	1	0	0	3	0	3	3	3	3	0	3	3	3	1	3	3	3	0	3	3	3	3	3	3	3	3	0	1	3
8	Marker774	90.0087	35316018	0	0	0	0	0	3	1	1	3	3	0	0	3	3	3	3	1	0	0	3	3	0	3	0	3	3	0	3	3	0	1	3	1	3	1	3	3	0	3	3	3	3	3	0	1	3
8	Marker775	90.0087	30411311	0	3	0	3	3	3	0	0	0	3	0	3	3	0	3	3	3	3	0	3	3	3	3	0	3	3	0	3	3	3	0	3	1	3	1	3	3	3	1	3	3	3	3	1	0	3
8	Marker776	90.0087	37553008	0	0	1	3	3	3	0	0	3	3	3	0	3	3	3	3	3	3	3	3	3	3	3	0	3	3	0	3	3	3	1	3	0	3	0	3	3	3	1	3	3	3	3	1	1	3
8	Marker777	90.0087	42145636	0	0	1	3	3	3	0	1	3	3	3	0	3	3	3	1	3	0	3	3	3	3	3	0	3	3	0	3	3	3	1	3	0	3	0	3	3	3	3	0	3	3	3	1	1	3
8	Marker778	90.0087	42145559	0	0	1	3	3	3	0	1	0	3	3	0	3	3	3	1	3	0	3	3	3	3	3	0	3	3	0	3	3	3	1	3	0	3	0	3	3	3	3	3	3	3	3	1	1	3
8	Marker779	92.7596	25605723	3	0	3	0	3	3	3	1	3	3	1	0	3	3	1	3	3	3	0	3	3	3	3	3	3	3	0	3	3	3	1	3	0	3	0	3	3	3	3	3	3	3	3	0	1	3
8	Marker780	95.7993	35881966	0	0	0	3	3	3	3	0	0	3	3	0	3	3	3	3	3	3	0	3	3	3	3	3	3	3	3	3	3	1	1	3	1	3	1	3	3	3	3	3	3	3	3	1	1	3
8	Marker781	95.7993	25085086	3	0	3	0	3	3	3	3	0	3	3	3	3	3	3	3	3	3	0	3	0	3	3	3	3	3	0	3	0	1	1	0	1	3	1	3	3	3	3	3	3	3	3	3	1	3
8	Marker782	104.192	32048610	0	0	3	0	3	3	0	3	0	3	0	0	3	3	3	3	3	1	0	3	3	3	3	3	3	3	0	3	3	3	1	3	1	3	1	3	3	3	3	1	3	3	3	1	3	1
8	Marker783	104.192	32048542	0	0	3	0	3	3	0	3	0	3	0	0	3	3	3	3	3	1	0	3	3	3	3	3	3	3	0	3	3	3	1	3	1	3	1	3	3	3	3	3	3	3	3	1	3	1
8	Marker784	104.192	32048576	0	0	3	0	3	3	0	1	0	3	0	0	3	3	3	3	3	1	0	3	3	3	3	3	3	3	0	3	3	3	1	3	1	3	1	3	3	3	3	3	3	3	3	1	3	1
8	Marker785	113.496	27320234	0	0	3	3	3	3	3	3	3	3	3	0	3	3	3	3	3	3	0	3	1	3	3	3	3	1	0	3	3	3	1	3	3	3	3	3	3	3	3	3	3	3	3	3	3	3
8	Marker786	115.862	41362204	0	0	3	0	1	3	3	3	3	0	3	3	3	3	3	3	3	3	3	3	3	3	3	0	3	1	0	3	3	3	1	3	1	3	3	3	3	3	3	3	3	3	3	3	3	3
8	Marker787	115.862	31837864	0	0	3	0	0	3	3	3	3	3	3	0	3	3	3	3	1	3	3	3	3	3	3	3	3	3	3	3	3	3	1	3	1	3	3	3	3	1	1	3	3	3	3	3	3	3
8	Marker788	115.862	38925680	3	0	3	0	3	3	0	3	3	3	3	0	3	0	3	3	3	3	3	3	3	1	3	0	3	3	0	3	1	3	1	3	1	3	3	3	3	3	3	3	0	0	3	3	3	3
8	Marker789	117.422	26618774	3	0	3	3	3	3	3	3	3	3	3	0	3	3	3	3	3	3	3	3	3	3	3	3	3	3	0	3	3	1	1	0	1	3	3	3	3	3	3	3	3	3	3	3	3	3
8	Marker790	129.214	39973283	0	0	3	3	3	3	3	1	3	3	3	0	1	3	3	3	3	1	3	3	1	1	1	3	3	3	0	3	3	1	1	3	1	3	1	1	3	3	3	3	3	3	3	3	3	3
9	Marker791	0	38123282	3	0	3	3	3	0	3	0	3	3	3	0	1	3	3	1	1	3	0	3	3	3	3	3	3	3	0	1	3	3	3	3	3	3	3	1	3	3	0	0	1	3	1	3	3	3
9	Marker792	1.70794	36002061	3	0	3	3	3	3	3	3	3	0	0	0	1	3	3	1	1	3	3	3	3	3	3	3	3	3	0	1	3	0	3	3	3	3	3	3	3	3	3	1	1	1	3	3	3	3
9	Marker793	1.70794	36002130	3	0	3	3	3	3	3	3	3	3	0	0	1	3	3	1	1	3	3	3	3	3	3	3	3	3	0	1	3	0	3	3	3	3	3	3	3	3	3	3	1	1	3	3	3	3
9	Marker794	1.70794	35579763	3	0	3	0	3	3	3	3	3	3	3	0	1	3	3	1	1	3	3	3	3	3	3	0	3	3	0	1	3	3	3	3	3	3	3	3	3	3	3	3	1	1	3	3	3	3
9	Marker795	8.5137	34670078	3	0	3	3	3	3	3	3	0	3	3	0	1	3	3	3	1	3	3	3	3	3	3	3	1	0	0	1	3	3	3	3	3	3	3	3	3	3	3	3	3	1	0	3	3	3
9	Marker796	8.5137	34148167	0	0	3	3	3	0	3	3	3	3	3	3	1	3	3	3	1	3	3	3	3	3	3	0	1	1	0	1	3	3	3	3	3	3	3	3	3	3	3	3	3	1	3	3	3	3
9	Marker797	9.64183	33728485	0	0	3	3	3	0	0	0	0	0	0	0	1	3	3	3	1	3	3	3	3	3	3	3	1	3	0	1	3	3	3	3	3	3	3	3	3	3	3	3	3	1	3	3	3	3
9	Marker798	9.64183	34066598	3	0	3	3	3	3	3	0	0	3	3	0	1	3	3	3	1	3	0	3	3	3	3	3	1	1	0	1	3	3	3	3	3	3	3	3	3	3	3	3	3	0	3	0	3	3
9	Marker799	10.7936	32977915	3	0	3	3	3	3	3	3	0	3	3	3	1	3	3	3	1	3	0	3	3	3	3	3	0	0	3	1	3	3	3	3	0	3	3	3	3	3	3	3	3	1	3	0	3	3
9	Marker800	11.9376	31601047	3	0	0	0	0	3	0	0	3	3	3	0	1	3	3	3	1	3	3	3	3	3	3	0	0	0	0	1	3	3	3	3	3	3	3	3	3	3	3	3	3	1	3	3	3	3
9	Marker801	11.9376	30824903	3	0	3	3	3	3	3	3	3	3	3	0	1	3	3	3	1	3	3	3	3	3	3	3	3	1	0	1	3	3	3	3	3	3	3	3	3	3	3	3	3	1	3	3	3	3
9	Marker802	11.9376	31922155	0	0	3	3	0	3	3	3	3	3	3	0	1	3	0	3	1	3	3	3	3	3	3	3	0	0	0	1	3	3	3	3	3	3	3	3	3	3	3	3	3	1	3	3	3	3
9	Marker803	11.9376	31073314	3	0	3	3	3	0	3	3	0	0	0	0	1	3	3	3	1	3	0	3	3	3	3	3	1	0	0	1	3	3	3	3	3	3	3	3	3	3	3	3	3	1	3	3	3	3
9	Marker804	16.1303	27566624	3	0	3	3	3	3	3	3	3	3	3	0	3	3	3	3	1	3	3	3	3	3	0	3	0	3	0	1	3	3	3	3	3	3	3	3	3	3	3	3	3	1	3	3	3	3
9	Marker805	18.6073	23866518	3	0	3	3	3	3	3	0	3	3	3	0	3	3	3	3	0	3	3	3	3	0	3	3	1	3	0	1	3	0	3	0	3	3	3	3	3	3	3	3	3	0	3	3	3	3
9	Marker806	18.6245	24251018	0	0	0	3	3	3	3	3	3	3	0	0	3	3	3	3	1	3	0	3	3	3	3	3	1	3	0	1	3	3	3	3	1	3	3	3	3	3	3	3	3	1	3	3	3	3
9	Marker807	23.3567	21259618	3	0	0	3	0	3	3	3	3	3	0	0	3	1	3	0	1	3	0	3	3	3	3	3	0	3	0	3	3	0	0	1	0	3	3	3	3	3	3	3	3	3	3	0	3	3
9	Marker808	23.3567	21507649	3	0	3	3	3	3	3	3	0	3	3	0	3	1	3	3	1	0	0	3	3	3	3	3	3	3	0	3	3	3	3	3	0	3	3	3	3	3	3	0	3	3	3	0	3	3
9	Marker809	25.7528	20654513	0	0	3	3	3	3	0	3	0	0	0	0	3	0	3	0	1	3	3	3	3	3	3	0	1	3	0	3	3	3	3	3	3	3	3	3	3	3	3	3	3	3	3	3	3	3
9	Marker810	28.5663	18715795	0	0	3	0	3	0	0	1	3	0	0	0	3	1	3	3	1	3	0	3	3	3	3	0	3	3	0	3	3	3	3	1	3	3	3	3	3	3	3	0	3	3	3	3	3	3
9	Marker811	28.5663	19954745	0	0	3	3	1	3	0	1	3	3	0	0	0	1	3	3	1	3	0	3	3	3	3	3	3	3	0	3	3	3	3	0	3	3	3	3	3	3	3	3	3	3	3	3	3	3
9	Marker812	29.7113	20061691	0	0	0	3	1	3	0	0	0	3	3	0	3	3	3	3	1	3	0	3	0	3	3	0	3	3	0	3	3	3	3	1	3	3	3	3	3	3	3	3	3	3	3	3	3	3
9	Marker813	30.8059	18302288	0	0	3	3	3	3	0	1	3	0	3	0	0	3	0	3	1	3	3	3	3	3	3	3	3	3	0	3	3	3	3	0	3	3	3	3	3	3	3	3	3	3	3	3	3	3
9	Marker814	30.8059	19629970	3	0	3	3	3	3	3	1	3	3	3	0	1	0	3	3	1	3	3	3	3	3	3	3	3	3	0	3	3	3	3	0	3	3	3	3	3	3	3	3	3	3	3	3	3	3
9	Marker815	34.9781	16244707	3	0	0	3	3	3	3	1	3	3	3	0	0	3	3	0	1	3	0	3	3	0	3	0	3	3	0	3	3	3	3	0	0	3	3	3	3	3	3	0	3	3	3	3	3	0
9	Marker816	34.9781	17046997	3	0	3	3	3	0	3	1	3	0	3	0	1	3	3	3	1	3	3	3	3	1	3	3	3	3	0	3	3	1	3	0	3	3	3	3	3	3	3	0	3	1	3	3	3	1
9	Marker817	36.0426	16261828	3	0	3	3	3	0	3	0	3	3	3	0	1	3	3	3	1	3	0	3	3	0	3	3	3	3	0	3	3	0	3	0	3	3	3	3	3	3	3	1	3	1	3	3	3	1
9	Marker818	36.0426	14607575	3	0	3	0	3	3	3	1	3	0	0	0	0	3	3	3	1	3	0	3	3	0	3	0	3	3	0	3	3	0	3	3	3	3	3	3	3	3	3	3	3	0	3	1	3	1
9	Marker819	39.737	13413787	3	0	3	3	3	3	3	0	0	0	3	0	0	3	3	3	1	3	0	3	3	1	3	3	3	3	0	3	3	1	3	3	3	3	3	3	3	3	3	3	0	3	3	3	3	1
9	Marker820	41.4749	13003552	0	0	3	3	3	3	3	0	0	3	3	0	0	3	3	3	1	3	0	0	3	1	3	3	3	3	0	3	3	3	3	3	1	3	3	3	3	3	3	3	3	3	3	0	3	1
9	Marker821	43.3563	11667193	3	0	3	3	3	3	3	0	3	3	3	0	0	3	3	3	1	3	0	1	3	1	3	3	3	3	0	3	3	3	3	3	1	3	3	3	3	3	3	3	3	3	3	3	3	1
9	Marker822	44.4714	12172624	0	0	3	3	3	3	3	1	0	3	3	0	0	3	3	3	1	3	3	1	3	0	3	3	3	3	0	3	3	0	3	3	1	3	3	3	3	3	3	3	3	3	3	3	3	1
9	Marker823	44.4714	11667204	3	0	3	3	3	3	3	0	3	3	3	0	0	3	3	3	1	3	0	0	3	3	3	3	3	3	0	3	3	3	3	3	1	3	3	3	3	3	3	3	3	3	3	3	3	1
9	Marker824	44.4714	10442415	3	0	3	3	3	3	3	0	3	3	3	0	0	3	3	3	1	3	3	0	3	3	3	3	3	3	0	3	3	3	3	3	0	3	3	3	3	3	3	3	3	3	3	3	3	0
9	Marker825	45.4469	10692115	0	0	3	3	0	0	0	1	0	3	3	0	0	3	3	3	1	3	0	1	3	3	3	3	3	3	0	3	3	0	3	3	1	3	3	3	3	3	3	3	3	3	3	3	3	3
9	Marker826	46.8339	9199650	3	0	3	3	3	3	3	0	3	0	3	0	0	3	3	3	1	3	0	3	3	0	3	3	3	3	0	3	3	0	3	3	0	3	3	3	3	3	3	3	3	3	3	3	3	0
9	Marker827	54.2659	99565	3	0	3	3	3	3	3	1	3	3	3	0	1	3	3	3	1	3	3	1	3	3	3	3	3	3	3	3	3	1	3	3	3	1	3	3	3	1	3	3	3	3	3	3	3	3
9	Marker828	56.4766	250859	0	0	3	3	3	3	3	1	3	3	0	0	1	3	3	3	1	3	0	1	3	3	3	3	3	3	0	3	3	1	3	3	3	1	3	1	3	1	3	3	3	3	3	0	3	3
9	Marker829	56.4766	250847	0	0	3	3	3	3	3	1	3	3	0	0	1	3	3	3	1	3	0	1	3	3	3	3	3	3	0	3	3	1	3	3	3	1	3	1	3	1	3	3	3	3	3	0	3	3
9	Marker830	58.7894	4929170	3	0	3	3	3	3	3	1	3	3	0	0	0	3	3	3	1	3	3	3	3	3	3	3	3	3	3	3	3	1	3	3	0	1	3	3	3	0	3	3	3	3	3	3	3	3
9	Marker831	60.1138	3602772	3	0	3	3	3	3	0	0	3	3	3	0	3	3	3	3	1	3	3	3	3	3	3	0	3	3	0	3	3	1	3	3	3	1	3	3	3	1	3	3	3	3	3	3	3	3
9	Marker832	60.1138	5814091	3	0	3	3	3	3	3	1	3	3	3	0	3	3	3	3	1	3	3	3	3	3	3	3	3	3	0	3	3	0	3	3	0	1	3	3	3	0	3	3	3	3	3	3	3	3
9	Marker833	60.1138	4937505	3	0	3	3	3	3	3	1	3	3	3	0	3	3	3	3	1	3	3	3	3	3	3	3	3	3	3	3	3	1	3	3	3	1	3	3	3	0	3	3	3	3	3	3	3	3
9	Marker834	60.1138	1404620	3	0	3	3	3	3	3	1	3	3	3	3	0	3	3	3	1	3	3	3	3	3	3	3	3	3	3	3	3	1	3	1	3	1	3	3	3	1	3	3	3	3	3	3	3	3
9	Marker835	60.1138	2099189	3	0	3	3	3	3	0	0	3	3	0	0	0	3	3	3	0	3	0	3	3	3	3	0	3	3	0	3	3	0	3	1	0	1	3	3	3	1	3	3	3	3	3	3	3	3
9	Marker836	60.1138	4994776	0	0	3	3	0	3	0	1	0	3	3	0	3	3	3	3	0	3	0	3	3	3	3	0	3	3	0	3	3	3	3	3	3	0	3	3	3	1	3	3	3	3	3	3	3	3
9	Marker837	61.4214	7593953	3	0	3	0	3	3	3	0	3	3	3	0	0	3	3	3	1	3	0	3	3	0	3	3	3	3	0	3	3	0	3	3	3	3	3	3	3	0	3	3	3	3	3	3	3	0
9	Marker838	65.0392	5162154	3	0	0	3	3	0	0	0	0	0	0	0	3	3	3	3	1	3	0	3	3	3	3	0	3	3	0	1	3	1	3	3	1	0	3	3	3	3	3	3	3	3	3	3	3	3
9	Marker839	65.0392	8488902	0	0	3	3	3	3	3	1	3	3	3	0	0	3	3	3	1	3	3	3	3	3	3	3	3	3	0	3	3	1	3	3	0	3	3	3	3	3	3	3	3	3	3	3	3	0
9	Marker840	65.0392	8756575	0	0	3	3	0	3	3	1	3	0	3	0	0	3	3	3	1	0	0	3	3	1	3	0	3	3	0	3	3	1	3	3	1	3	3	3	3	3	3	3	3	3	3	3	3	1
9	Marker841	69.1677	4941626	3	0	3	3	3	0	3	0	3	3	3	0	1	3	3	3	1	3	3	3	3	3	3	3	1	3	0	3	3	1	3	3	3	1	3	3	1	1	3	3	3	3	3	3	3	1
9	Marker842	70.3296	4994804	0	0	3	3	0	3	0	1	0	3	3	0	1	3	3	3	0	3	0	3	3	3	3	0	3	3	0	3	3	3	3	3	3	0	3	3	1	1	3	3	3	3	3	3	3	3
9	Marker843	70.3296	4449886	0	0	3	3	3	3	3	0	3	3	3	0	1	3	3	3	1	3	3	3	3	3	3	0	3	3	0	3	3	3	0	3	3	1	3	3	3	1	0	3	3	3	3	3	3	3
9	Marker844	70.3296	4953163	3	0	3	3	3	3	3	1	3	3	3	0	1	3	3	3	1	3	0	3	3	3	3	3	3	3	0	3	3	3	3	3	3	1	3	3	3	0	3	3	3	3	3	3	3	3
9	Marker845	70.3296	6029079	3	0	3	3	3	3	0	1	3	3	3	0	0	3	3	3	1	3	0	3	3	3	3	0	3	3	0	3	3	0	3	3	0	1	3	3	3	1	3	3	3	3	3	3	3	3
9	Marker846	70.3296	4580291	0	0	3	3	3	3	3	1	3	3	3	0	1	3	3	3	1	3	3	3	3	3	3	3	3	3	0	3	3	3	3	3	1	1	3	3	3	1	3	3	3	3	3	3	3	3
9	Marker847	75.1674	4521711	3	0	3	0	3	3	0	0	3	3	3	0	1	3	3	3	1	3	3	3	3	3	3	0	3	3	0	3	3	3	1	0	3	1	0	3	3	3	3	3	3	3	3	1	3	3
9	Marker848	75.1674	4521737	3	0	3	0	3	3	0	0	3	3	3	0	1	3	3	3	1	3	3	3	1	3	3	0	3	3	0	3	3	3	1	0	3	1	0	3	3	3	3	3	3	3	3	1	3	3
10	Marker849	0	20755967	3	0	3	3	3	3	1	0	3	3	3	0	3	1	3	3	1	1	0	3	3	3	3	3	3	3	0	3	3	3	1	1	3	3	1	0	3	3	1	3	3	1	3	1	3	3
10	Marker850	1e-09	20755963	3	0	3	3	3	3	1	0	3	3	3	0	3	1	3	3	1	1	0	3	3	3	3	1	3	3	0	3	3	3	1	1	3	3	1	0	3	3	1	3	3	1	3	1	3	3
10	Marker851	2.91192	20755938	3	0	3	3	3	3	1	0	3	3	3	0	3	1	3	3	1	1	0	3	3	3	3	1	3	3	0	3	3	3	1	1	3	3	1	0	3	3	3	3	3	3	3	1	3	3
10	Marker852	11.9942	14883383	3	0	3	3	3	3	3	3	3	3	3	0	3	3	0	3	1	3	3	3	3	3	3	3	3	3	3	0	3	3	3	3	3	3	3	1	3	3	3	3	3	3	3	3	3	3
10	Marker853	13.372	11633042	3	0	3	0	3	3	3	0	0	3	0	0	3	3	3	3	1	3	3	3	3	3	1	3	3	0	0	3	3	3	3	1	3	3	1	1	3	3	3	3	3	3	3	3	3	3
10	Marker854	13.372	21598116	0	0	0	0	3	3	3	0	3	3	3	0	3	3	3	3	0	3	3	3	3	3	1	3	3	1	0	3	3	3	3	1	3	3	1	0	3	3	3	3	3	3	3	3	3	3
10	Marker855	13.372	19244092	0	0	0	0	1	3	3	3	0	0	0	0	3	3	3	3	1	3	3	3	3	3	1	3	3	3	0	3	3	3	3	0	3	3	0	3	3	3	3	3	3	3	3	3	3	3
10	Marker856	13.372	19244167	0	0	3	0	0	3	3	3	0	0	0	0	3	3	3	3	1	3	3	3	3	3	1	3	3	3	0	3	3	3	3	0	3	3	0	3	3	3	3	3	3	3	3	3	3	3
10	Marker857	13.372	27227801	3	0	3	3	3	3	3	3	3	3	3	0	3	3	3	3	0	3	0	3	3	3	1	3	3	3	3	3	3	3	3	1	3	3	1	3	3	3	3	3	3	3	3	3	3	3
10	Marker858	14.485	16175845	0	0	0	3	3	3	3	3	0	3	3	0	3	3	3	3	1	3	3	3	3	3	3	3	3	3	0	3	3	1	3	1	3	3	1	3	3	3	3	3	3	3	3	3	3	3
10	Marker859	14.485	36446419	3	0	3	3	3	3	3	3	3	3	3	3	3	3	3	3	0	3	3	3	3	3	3	3	3	3	3	3	3	3	3	1	3	3	1	3	3	3	3	3	3	3	3	3	3	3
10	Marker860	14.485	38734271	0	0	3	3	3	3	3	3	3	3	3	0	3	3	3	3	1	3	3	3	3	3	3	3	3	3	0	3	3	3	3	1	3	3	3	3	0	3	3	3	3	3	3	3	3	3
10	Marker861	14.485	18638616	3	0	3	3	3	3	3	3	3	3	3	0	1	3	3	3	1	3	3	3	3	3	3	3	3	3	3	3	3	3	3	1	3	3	1	3	3	3	3	3	3	3	3	3	3	3
10	Marker862	15.5916	12501451	0	0	3	3	3	3	3	0	3	3	3	0	1	3	3	3	3	3	0	3	3	3	3	0	3	3	0	3	3	3	3	1	3	3	1	3	3	3	3	3	3	3	3	3	3	3
10	Marker863	15.5916	18137395	3	0	3	3	3	3	3	1	0	3	3	0	3	3	3	3	0	3	3	3	3	3	3	3	3	3	0	3	3	3	3	1	0	3	1	3	3	3	3	3	3	3	3	3	3	3
10	Marker864	15.5916	28019493	3	0	3	3	3	3	3	3	3	3	3	0	3	3	3	3	0	3	3	3	3	3	3	3	3	3	3	3	3	3	3	1	3	3	1	3	3	3	3	3	3	3	3	3	3	3
10	Marker865	15.5916	12954867	3	0	3	1	3	3	3	0	3	3	3	0	3	3	3	3	3	3	0	3	3	3	3	3	3	3	3	3	3	3	3	0	3	3	0	3	3	3	3	3	3	3	3	1	0	3
10	Marker866	15.5916	31737778	3	0	3	0	3	3	3	3	3	3	3	0	3	3	3	3	0	3	3	3	3	3	3	3	3	3	0	3	3	3	3	1	3	3	1	3	3	3	3	3	3	3	3	0	3	0
10	Marker867	15.5916	16443020	3	0	0	3	3	3	3	3	3	3	0	0	3	3	3	3	3	3	3	3	3	3	3	3	3	3	0	3	3	3	3	1	3	3	1	3	3	3	3	3	3	3	3	3	3	3
10	Marker868	15.5916	31352771	3	0	3	3	3	3	3	3	3	3	3	0	3	3	3	3	3	3	3	3	3	3	3	3	3	3	0	3	3	3	3	1	3	3	1	3	3	3	3	3	3	3	3	3	3	3
10	Marker869	15.5916	26099602	3	0	3	3	3	3	3	3	3	3	3	3	3	3	3	3	3	3	3	3	3	3	3	3	3	3	3	3	3	3	3	1	3	3	1	3	3	3	3	3	3	3	3	3	3	3
10	Marker870	15.5916	27038337	0	0	3	3	3	3	3	3	3	3	3	0	3	3	3	3	0	3	0	3	3	3	3	0	3	3	0	3	1	3	3	1	3	3	1	3	3	3	3	3	3	3	3	3	3	3
10	Marker871	15.5916	9766153	3	0	3	3	3	3	3	3	3	3	3	0	3	3	3	3	3	3	0	3	3	3	3	3	3	3	0	3	3	3	3	1	3	3	1	3	3	3	3	3	3	3	3	3	3	3
10	Marker872	16.7	13332350	1	0	3	3	3	3	3	3	3	3	1	0	3	3	3	3	3	3	3	3	3	3	3	3	3	3	0	3	3	3	3	1	3	3	1	3	3	3	3	3	3	3	3	3	3	3
10	SSR_PVM127	16.7		3	3	3	3	3	0	3	3	3	3	3	0	3	3	3	3	3	3	0	3	3	3	3	3	3	3	3	3	3	3	3	3	3	3	3	3	3	3	3	3	3	3	3	1	3	3
10	Marker874	17.802	6904419	0	0	0	3	3	0	3	0	0	3	3	0	3	3	3	3	1	3	0	3	3	3	3	3	3	3	0	3	3	3	3	1	3	3	1	3	3	3	3	3	3	3	3	3	3	3
10	Marker875	17.802	6904460	0	0	0	3	3	0	3	3	0	3	3	0	3	3	3	3	1	3	0	3	3	3	3	3	3	3	0	3	3	3	3	1	3	3	1	3	3	3	3	3	3	3	3	3	3	3
10	Marker876	17.802	28866379	0	0	3	3	3	3	3	3	3	3	0	0	3	3	3	3	0	3	3	3	3	3	3	3	3	3	3	3	3	3	3	1	3	3	1	3	3	3	3	3	3	3	3	3	3	3
10	Marker877	17.802	2903797	0	0	0	3	3	3	3	3	3	3	3	0	3	3	3	3	1	3	3	3	3	3	3	3	3	3	3	3	3	3	3	1	3	3	1	3	3	3	3	3	3	3	3	3	3	3
10	SSR_Gats11b	17.802		3	3	3	3	3	3	3	3	3	3	3	0	3	3	3	3	0	3	0	3	3	3	3	3	3	3	3	3	3	3	3	1	3	3	3	3	3	3	3	3	3	3	3	3	0	3
10	Marker879	18.3524	19202223	0	0	3	3	3	3	3	0	0	0	3	0	3	3	3	3	0	3	0	1	3	3	3	3	3	3	0	3	3	3	3	1	3	3	1	3	3	3	3	3	3	3	3	3	3	3
10	Marker880	18.3524	19202108	0	0	3	0	3	3	3	0	0	3	3	0	3	3	3	3	1	3	0	3	3	3	3	3	3	3	0	3	3	3	3	1	3	3	1	3	3	3	3	3	3	3	3	3	3	3
10	Marker881	18.9613	18133262	3	0	3	3	3	3	3	3	0	3	3	0	3	1	3	3	1	3	3	3	3	3	3	3	3	3	3	3	3	3	3	1	3	3	1	1	3	3	3	3	3	3	3	3	3	3
10	Marker882	18.9613	16705552	3	0	3	3	3	3	3	3	3	1	3	0	3	3	3	3	1	3	3	3	3	3	3	3	3	3	0	3	3	3	3	1	3	3	1	1	3	3	3	3	3	3	3	3	3	3
10	Marker883	18.9613	21744058	3	0	3	3	3	3	3	3	3	3	3	0	3	3	3	3	1	3	3	3	3	3	3	3	3	3	0	3	3	3	3	1	3	3	1	1	3	3	3	3	3	3	3	3	3	3
10	Marker884	18.9613	11079621	3	0	3	3	3	3	3	3	3	3	3	0	3	3	3	3	1	3	3	3	3	3	3	3	3	1	3	3	3	3	3	1	3	3	1	3	3	3	3	3	3	3	3	3	3	3
10	Marker885	18.9613	34207802	3	0	3	3	3	3	3	3	3	3	3	0	3	3	3	3	0	3	3	3	3	3	3	3	3	3	0	3	3	0	3	1	3	3	1	3	3	3	3	3	3	3	3	3	3	3
10	Marker886	18.9613	30349695	3	0	0	3	0	3	3	3	0	3	0	0	3	3	3	3	1	3	3	3	3	3	3	0	3	3	0	3	3	3	3	1	3	3	1	3	3	3	3	3	3	3	3	3	3	3
10	Marker887	18.9613	21645419	3	0	3	3	3	3	3	0	3	3	3	3	3	3	3	3	1	3	3	3	3	3	3	3	3	3	0	3	3	3	3	1	3	0	1	3	3	3	3	3	3	3	3	3	3	3
10	Marker888	18.9613	26697790	3	0	3	3	3	3	3	3	3	3	3	3	3	3	3	3	1	3	3	3	3	3	3	3	3	3	0	3	3	3	3	1	3	3	1	3	3	3	3	3	3	3	3	3	3	3
10	Marker889	18.9613	19999835	3	0	3	3	3	3	3	3	0	0	3	0	3	3	3	3	1	3	0	3	3	3	3	3	3	3	0	3	3	3	3	1	3	3	1	3	3	3	3	3	3	3	3	3	3	3
10	Marker890	18.9613	30709547	0	0	3	3	3	3	3	0	3	0	0	0	3	3	3	3	1	3	3	3	3	3	3	0	3	3	0	3	3	3	3	1	3	3	1	3	3	3	3	3	3	3	3	3	3	3
10	Marker891	18.9613	13369388	3	0	3	0	3	3	3	3	3	3	3	0	3	3	3	1	1	3	3	3	3	3	3	3	3	3	3	3	3	3	3	1	3	3	1	3	3	3	3	3	3	3	3	3	3	3
10	Marker892	18.9613	13369413	3	0	3	0	3	3	3	3	3	3	3	0	3	3	3	1	1	3	3	3	3	3	3	3	3	3	3	3	3	3	3	1	3	3	1	3	3	3	3	3	3	1	3	3	3	3
10	Marker893	18.9613	21372800	3	0	0	3	3	3	3	3	3	3	3	0	3	3	3	3	1	3	3	3	3	3	3	3	3	3	3	3	3	3	3	1	3	1	1	3	3	3	3	3	3	1	3	3	3	3
10	Marker894	18.9613	13369420	3	0	3	0	0	3	3	3	3	3	3	0	3	3	3	3	1	3	3	3	3	3	3	3	3	3	3	3	3	3	3	1	3	3	1	3	3	3	3	3	3	1	3	3	3	3
10	Marker895	18.9613	31523452	3	0	3	3	3	3	3	3	3	3	3	3	3	3	1	3	1	3	3	3	3	3	3	3	3	3	3	3	3	3	3	1	3	3	1	3	3	3	3	3	3	3	3	3	3	3
10	Marker896	20.0514	31538972	0	0	1	0	3	3	3	3	3	0	3	0	3	3	1	3	1	3	3	3	3	3	3	0	3	3	0	3	3	3	1	1	3	3	1	3	3	3	3	3	3	3	3	3	3	3
10	Marker897	20.0514	26951826	3	0	3	0	3	3	3	3	3	3	0	0	3	3	3	0	1	3	3	3	3	3	3	3	3	3	0	3	0	3	1	1	3	3	1	3	3	3	3	3	3	3	3	3	3	3
10	Marker898	20.0514	32397036	0	0	3	0	0	0	3	0	0	3	0	0	3	3	3	3	0	3	0	3	3	3	3	3	3	0	0	3	3	3	0	1	3	3	1	3	3	3	3	3	3	3	3	3	3	1
10	Marker899	20.0514	19307257	3	0	3	0	3	3	3	0	0	3	3	0	3	3	3	3	1	3	3	3	3	3	0	3	3	3	0	3	3	0	1	1	3	3	1	3	3	3	3	3	3	3	3	3	3	3
10	SSR_ATA244	21.1858		3	3	3	3	3	3	3	3	3	3	3	3	3	3	3	1	3	3	3	3	3	3	3	3	3	3	3	3	3	3	1	3	3	1	0	3	3	3	3	3	3	3	3	3	3	0
10	Marker901	24.5934	37011441	3	0	3	0	3	3	3	3	3	3	3	0	3	0	3	3	3	3	0	3	3	3	3	3	3	3	0	3	3	3	3	1	3	3	1	0	3	3	3	3	3	3	3	3	3	3
10	Marker902	25.6022	40748137	3	0	3	3	3	3	3	3	3	3	0	0	3	3	3	3	3	3	0	3	3	3	3	3	3	3	0	3	1	3	3	1	3	3	3	3	0	3	3	3	3	3	3	3	3	3
10	Marker903	25.6022	40102467	3	0	3	3	3	3	3	3	3	3	3	3	3	3	3	3	3	3	0	3	3	3	3	3	3	3	0	3	3	3	3	1	3	3	3	3	0	3	3	3	3	3	3	3	3	3
10	SSR_BM157	26.537		3	3	3	3	3	3	3	3	3	3	3	3	3	3	3	3	3	3	3	3	3	3	3	3	3	3	3	3	3	3	3	3	3	3	3	3	3	3	3	3	3	3	3	1	3	3
10	SSR_PVM22	26.537		3	3	3	3	3	3	3	3	3	3	3	3	3	3	3	3	3	3	3	3	0	3	3	3	3	3	3	3	0	3	3	3	3	1	3	3	3	3	3	3	3	3	3	0	3	3
10	Marker906	26.537	39417754	0	0	3	0	3	0	0	3	0	0	0	0	3	3	3	3	3	3	0	3	3	3	3	3	3	3	0	3	0	3	3	1	3	3	3	3	1	3	3	3	3	3	3	3	3	3
10	Marker907	29.3177	41444977	3	0	1	3	3	3	0	0	0	3	3	0	3	3	3	3	3	3	0	3	3	3	3	3	3	3	3	3	3	3	3	1	3	3	3	3	0	3	3	3	3	3	3	3	3	3
10	Marker908	33.5351	41461078	3	0	1	3	3	3	0	0	0	3	3	0	3	3	3	3	3	3	0	3	3	3	3	3	3	3	0	3	3	3	3	1	3	3	1	3	0	3	3	3	3	3	3	3	3	3
10	Marker909	34.4614	40934855	3	0	1	3	3	3	0	3	3	3	3	0	3	3	3	3	3	3	0	3	3	3	3	3	3	3	0	3	3	3	3	1	3	3	1	3	0	3	3	3	3	3	3	3	3	3
10	Marker910	34.5415	41461147	3	0	1	3	3	3	0	1	0	3	3	0	3	3	3	3	3	3	0	3	3	3	3	3	3	3	0	3	3	3	3	1	3	3	1	3	0	3	3	3	3	3	3	3	3	3
10	Marker911	51.0721	44183002	3	0	3	3	0	3	0	1	1	1	0	0	3	3	3	3	1	1	0	3	3	3	3	0	3	3	0	3	3	3	1	3	0	1	0	3	3	3	3	0	3	3	3	3	3	3
10	Marker912	52.5716	43262222	0	0	3	0	1	3	0	1	0	0	0	0	3	3	3	3	0	1	0	3	3	3	3	3	3	3	0	3	3	3	1	3	3	0	1	3	3	3	3	0	1	3	3	3	3	3
10	Marker913	52.5716	43424808	0	0	3	0	1	3	0	0	0	0	0	0	3	3	3	3	3	1	3	3	3	3	3	0	3	3	0	3	3	3	1	3	3	1	1	3	3	3	3	0	1	3	3	3	3	3
10	Marker914	52.5716	43424761	0	0	3	0	1	3	0	0	0	0	0	0	3	3	3	3	3	1	3	3	3	3	3	0	3	3	0	3	3	3	1	3	1	1	1	3	3	3	3	0	1	3	3	3	3	3
10	Marker915	54.5771	43800670	0	0	3	1	0	0	0	0	0	0	0	0	3	3	3	3	3	1	3	3	3	3	3	3	3	3	0	3	3	0	1	3	3	1	3	3	3	3	3	0	0	3	3	3	3	3
10	Marker916	55.6465	43965280	3	0	3	0	3	3	0	1	1	0	3	0	3	3	3	3	3	1	0	3	3	3	3	3	3	3	0	3	3	3	1	3	3	1	3	3	3	3	3	0	1	3	3	0	3	3
10	Marker917	55.6465	44019479	3	0	3	0	0	3	0	1	0	0	3	0	3	3	3	3	1	1	3	3	3	3	3	3	3	3	3	3	3	3	1	3	0	1	3	3	3	3	3	0	1	3	3	3	3	3
10	Marker918	56.2793	44260391	3	0	3	3	0	3	1	1	1	0	3	0	3	3	3	3	3	1	3	3	3	3	3	3	3	3	0	3	3	3	1	3	3	1	3	3	3	3	3	1	1	3	3	3	3	3
10	Marker919	75.4988	18379666	0	0	3	3	3	0	3	3	0	0	0	0	3	3	3	3	3	3	3	3	3	3	3	3	3	3	0	3	3	3	3	3	3	3	3	3	3	3	3	3	3	3	3	3	0	3
10	Marker920	76.4282	18246283	3	0	3	3	3	3	3	3	3	3	3	0	3	3	3	3	3	3	0	3	3	3	3	3	3	3	0	3	3	3	3	3	3	3	3	3	3	3	3	0	0	3	3	3	3	3
10	Marker921	76.4282	18371949	0	0	0	0	3	3	3	0	0	3	3	0	3	3	3	3	3	3	0	3	3	3	3	0	3	3	0	3	1	3	1	3	3	3	3	3	3	3	3	3	1	3	3	3	0	3
10	Marker922	76.4282	18377150	3	0	3	3	3	3	3	3	3	3	3	0	3	3	3	3	3	3	3	3	3	3	3	3	3	3	0	3	3	3	3	3	3	3	3	3	3	3	3	3	1	3	3	3	1	3
11	Marker923	0	177506	0	0	0	3	3	3	0	0	0	3	3	0	3	3	0	3	3	3	1	3	1	1	1	0	1	1	0	3	3	0	3	3	3	3	3	3	3	3	3	3	3	3	3	0	3	3
11	Marker924	1e-09	164322	0	0	0	3	3	3	3	1	0	3	3	0	3	3	3	3	3	3	3	3	1	3	1	1	1	1	3	3	3	0	3	3	3	3	3	3	3	3	3	3	3	3	3	3	3	3
11	Marker925	1.16436	821954	0	0	0	3	3	0	3	0	0	3	3	0	3	3	3	3	0	3	0	3	0	3	1	1	1	1	0	3	3	3	3	3	3	3	3	3	3	0	3	3	3	3	3	3	3	3
11	Marker926	2.40341	1593589	0	0	3	3	3	3	3	0	0	3	0	0	3	3	3	3	3	3	3	3	1	0	0	0	1	1	0	3	3	3	0	3	3	3	3	3	3	3	3	3	3	3	3	3	3	3
11	Marker927	2.40341	2306297	0	0	0	3	3	3	3	1	0	0	1	0	3	3	0	3	0	3	0	3	1	0	1	1	0	1	3	3	3	3	3	3	3	3	3	3	1	3	3	3	3	3	3	3	3	3
11	Marker928	2.40341	1703845	0	0	3	3	3	3	3	0	0	3	0	0	3	3	3	0	3	3	0	3	1	1	1	1	1	1	0	3	3	3	3	3	3	3	3	3	3	3	3	3	3	3	3	3	3	3
11	Marker929	2.40341	2913946	0	0	3	0	3	0	3	0	0	0	0	0	3	3	3	3	0	3	3	3	1	0	1	1	1	0	0	3	3	0	3	3	3	3	3	3	3	3	3	3	3	3	3	3	3	3
11	Marker930	4.77595	1047955	0	0	3	3	3	3	3	0	1	3	3	0	3	3	3	3	3	3	0	3	1	0	0	0	1	0	0	3	3	0	3	3	3	3	3	3	3	0	3	3	3	3	3	3	3	3
11	Marker931	6.53652	737529	0	0	3	3	3	3	3	1	0	3	3	0	3	3	3	3	3	3	0	3	1	0	1	1	1	1	0	3	3	0	3	3	3	3	3	3	3	3	3	3	0	3	3	3	3	3
11	Marker932	6.53652	1100356	0	0	3	3	3	0	3	0	0	0	3	0	3	3	3	0	0	3	0	3	1	3	1	1	1	1	0	3	3	1	3	3	3	3	3	3	0	3	3	3	3	3	3	3	3	3
11	Marker933	6.53652	1101331	0	0	3	0	3	3	3	0	0	3	0	0	3	3	3	3	0	3	0	3	1	0	1	0	1	1	0	3	3	3	0	3	3	3	3	3	3	3	3	3	3	3	3	3	3	3
11	Marker934	13.79	3169683	0	0	3	3	3	0	3	1	0	3	0	0	3	3	3	0	3	3	0	3	3	3	1	1	1	0	0	3	3	3	3	3	3	0	3	3	3	3	3	0	3	3	3	3	3	3
11	Marker935	20.7807	50279890	3	0	3	3	3	0	3	0	0	0	3	0	3	3	3	3	3	3	0	1	1	0	0	1	1	3	0	3	3	3	3	1	3	3	3	3	3	3	3	0	1	3	3	3	3	3
11	Marker936	26.3784	48573317	3	0	3	3	3	3	1	1	3	3	3	3	3	1	3	3	3	3	3	1	3	0	1	1	1	3	0	3	3	3	3	3	3	3	3	3	3	3	3	0	1	3	3	3	3	1
11	Marker937	26.3784	47651838	3	0	3	3	3	3	1	0	0	3	3	0	3	1	3	3	3	3	3	0	3	0	1	1	1	3	0	3	3	3	3	3	3	3	3	3	3	3	3	0	1	3	3	3	3	1
11	Marker938	27.6285	48703413	0	0	3	3	0	3	1	0	0	3	0	0	3	1	3	3	3	3	0	1	3	1	1	0	1	3	0	3	3	3	3	3	3	3	3	3	3	3	3	3	1	3	3	3	3	1
11	Marker939	27.6285	49939156	0	0	3	3	3	0	1	0	0	3	3	0	3	1	3	3	3	0	3	1	1	1	1	1	1	3	0	3	3	3	3	3	3	3	3	3	3	3	3	3	1	3	0	3	3	1
11	Marker940	28.7651	49939133	0	0	3	3	3	0	1	0	0	3	3	0	3	1	3	3	3	3	3	1	1	1	1	1	1	3	0	3	3	3	3	3	3	3	3	3	3	3	3	3	1	3	0	3	3	1
11	Marker941	30.7524	48855384	3	0	0	0	0	3	0	0	0	0	0	0	3	1	3	3	3	3	0	1	3	3	1	0	0	3	0	3	3	3	3	3	3	3	3	3	0	3	3	1	1	3	3	0	3	1
11	Marker942	34.3026	34268652	3	0	3	3	3	3	0	3	3	3	3	0	3	1	3	3	1	3	0	1	3	3	1	1	1	3	0	3	3	3	3	3	3	3	3	3	3	3	3	3	1	3	3	3	3	3
11	Marker943	35.6781	17533108	3	0	3	3	3	3	3	0	1	3	3	0	3	1	3	3	1	3	3	1	3	3	1	1	1	3	0	3	3	3	3	3	3	3	3	3	3	3	3	1	1	3	3	3	3	3
11	Marker944	36.9358	18012505	3	0	3	3	3	0	3	0	0	3	3	0	0	3	3	3	1	3	0	1	3	3	1	0	3	3	0	3	3	3	3	3	3	3	3	3	3	3	3	1	1	3	3	3	3	3
11	Marker945	38.4325	16262197	0	0	3	0	0	3	0	0	3	3	3	0	0	3	3	1	1	3	0	1	3	3	1	0	1	3	0	3	3	3	3	3	3	3	3	3	3	3	3	3	1	3	3	0	0	3
11	Marker946	39.807	27270985	3	0	3	3	3	3	3	3	3	3	3	0	3	1	1	3	1	3	3	1	3	3	1	1	1	3	3	3	3	3	3	3	3	3	3	3	3	3	3	3	1	3	3	3	3	3
11	Marker947	39.807	29262030	0	0	3	3	3	3	0	3	0	3	3	0	3	1	1	3	0	3	3	3	3	3	0	0	0	3	0	3	3	3	3	3	3	3	3	3	3	3	3	3	1	3	3	3	3	3
11	Marker948	39.807	37262041	3	0	3	3	3	3	3	3	3	3	3	0	3	1	1	3	1	3	3	1	3	3	1	1	3	3	3	3	3	3	3	3	3	3	3	3	3	3	3	3	3	3	3	3	0	3
11	Marker949	43.7779	27255398	3	0	3	0	3	3	0	0	0	3	0	0	0	1	1	3	1	3	0	1	3	3	1	1	1	3	0	3	3	3	3	3	3	3	3	3	3	3	3	0	1	0	3	0	3	3
11	Marker950	43.7779	41170736	3	0	3	0	3	3	3	0	0	3	3	0	1	1	1	3	1	3	0	1	3	3	1	0	1	3	0	3	3	3	3	3	3	3	3	3	3	3	3	3	1	3	3	3	3	3
11	Marker951	45.8158	36004667	3	0	3	3	0	3	0	0	1	3	3	0	0	1	1	3	1	3	0	1	3	3	0	1	1	3	3	3	3	3	3	3	3	3	3	3	3	3	3	3	1	3	3	3	3	3
11	Marker952	45.8158	24392718	0	0	3	0	3	3	0	0	0	0	3	0	0	1	1	3	1	3	3	1	3	3	1	1	1	3	0	3	3	3	3	3	1	3	3	3	3	3	3	3	1	3	3	3	3	3
11	Marker953	47.8227	23348696	3	0	3	3	3	3	0	0	1	3	3	0	1	1	1	3	1	3	0	1	3	3	1	3	1	3	0	3	1	3	3	3	3	3	3	3	3	3	3	3	1	3	3	3	3	3
11	Marker954	47.8227	25785012	3	0	3	3	3	3	1	3	1	3	3	0	1	1	1	3	1	3	3	1	3	3	1	0	1	3	0	3	1	3	3	1	3	3	3	3	3	3	3	3	1	3	3	3	3	3
11	Marker955	54.2738	20767284	3	0	3	3	3	3	1	3	0	3	3	0	3	1	3	0	1	3	3	1	3	1	1	0	1	3	3	3	3	3	3	3	3	3	3	3	3	3	3	0	0	3	3	3	3	3
11	Marker956	54.2738	22518792	0	0	3	3	3	3	0	0	3	3	0	3	3	1	0	3	1	3	0	1	3	3	1	0	1	0	0	3	3	3	3	3	3	3	3	3	3	3	3	3	1	3	3	3	3	3
11	Marker957	54.2738	20564494	3	0	3	3	3	3	3	3	3	3	3	0	3	1	3	3	1	3	3	1	3	3	1	3	1	3	0	3	3	3	3	3	3	3	3	3	3	3	3	3	3	3	3	3	3	3
11	Marker958	56.7404	21876512	3	0	3	3	3	3	0	0	3	3	3	0	1	3	3	3	1	3	0	1	3	3	1	3	1	3	3	3	3	3	3	3	3	3	3	3	3	3	3	1	3	3	3	3	3	3
11	Marker959	56.7404	22174555	0	0	3	3	3	3	1	3	0	3	3	0	1	1	3	3	1	3	3	1	3	3	1	0	1	3	0	0	3	3	3	3	3	3	3	3	3	3	3	1	0	3	3	3	3	3
11	Marker960	56.7404	22358067	3	0	3	3	3	3	1	0	0	3	3	0	0	1	3	3	1	3	3	1	3	3	1	0	1	3	3	3	3	3	3	3	3	3	3	3	3	3	3	0	1	3	3	3	3	3
11	Marker961	59.4182	34037517	3	0	0	0	3	3	1	3	0	3	3	0	0	1	1	3	1	3	3	1	3	3	1	1	1	3	3	3	3	3	3	3	3	3	3	3	3	3	3	1	1	3	3	3	3	3
11	Marker962	59.4182	16501185	0	0	3	3	3	3	1	0	0	3	3	0	0	1	0	3	1	3	3	1	3	3	1	1	1	3	3	3	3	3	3	3	3	3	3	3	3	3	3	1	1	3	3	3	3	3
11	Marker963	62.2662	13236836	3	0	3	3	3	3	1	0	1	3	3	0	0	1	1	3	1	3	3	1	3	3	1	0	1	3	0	3	3	3	3	3	3	3	3	3	3	3	3	0	3	3	3	3	3	3
11	Marker964	62.2662	23598015	3	0	3	3	3	3	1	3	1	3	3	0	1	1	1	3	1	3	3	1	3	3	1	0	1	3	3	3	3	3	3	3	3	3	3	3	3	3	3	3	1	3	3	3	3	3
11	Marker965	62.2662	25277909	3	0	3	3	3	3	1	3	0	3	0	0	0	0	1	3	1	3	0	1	3	3	1	1	1	3	0	3	3	3	3	3	3	3	3	3	3	3	3	3	1	3	3	3	3	3
11	Marker966	64.3534	21876222	0	0	3	3	3	3	1	0	1	3	3	0	1	1	1	3	1	3	0	1	3	3	1	1	1	3	0	3	0	3	3	3	3	3	3	3	3	3	3	3	1	3	3	3	3	3
11	Marker967	72.723	27633781	3	0	3	3	0	3	1	0	3	3	3	0	1	1	1	3	1	3	0	1	3	1	1	0	1	3	0	3	3	3	3	3	3	3	3	3	1	3	3	3	1	3	3	1	3	3
11	Marker968	72.723	27633760	3	0	3	3	0	3	1	0	0	3	3	0	1	1	1	3	1	3	0	1	1	3	1	0	1	3	0	3	3	3	3	3	3	3	3	3	1	3	3	3	1	3	3	1	3	3
11	Marker969	79.5421	45947256	0	0	0	0	0	0	1	0	0	1	3	0	0	1	0	3	1	3	0	1	0	3	1	0	1	3	0	3	0	3	0	3	0	3	3	3	0	0	3	3	1	3	3	0	3	3
11	Marker970	88.6758	39587603	3	0	3	3	3	3	1	3	0	3	3	0	1	1	1	3	1	3	3	1	3	3	1	3	1	3	3	3	3	3	3	3	3	3	3	0	3	3	3	3	1	3	3	3	3	3
11	Marker971	88.6758	39587637	3	0	3	3	3	3	1	1	0	3	3	0	1	1	1	3	1	3	3	1	3	3	1	3	1	3	3	3	3	3	3	3	3	3	3	0	3	3	3	3	1	3	3	3	3	3
11	Marker972	88.6758	39587615	3	0	3	3	3	3	1	1	0	3	3	0	1	1	1	3	1	3	3	1	3	3	1	3	1	3	3	3	3	3	3	3	3	3	3	0	3	3	3	3	1	3	3	3	3	3
11	Marker973	94.632	41462889	3	0	3	3	3	3	1	1	3	3	3	3	1	1	1	3	3	3	3	1	3	3	1	3	1	3	3	3	3	3	3	3	3	3	3	3	3	3	3	3	1	3	3	3	3	3
11	Marker974	94.632	30666696	3	0	3	3	3	3	1	0	0	3	3	0	0	1	1	3	1	3	0	1	3	3	1	0	1	3	3	3	0	3	3	3	3	3	3	3	3	3	3	3	1	3	3	3	3	3
11	Marker975	94.632	32725494	3	0	3	3	3	3	0	0	3	3	3	0	1	1	1	3	1	3	3	1	3	3	0	3	1	3	0	3	3	3	3	3	3	3	3	3	3	3	3	3	1	3	3	3	3	3
11	Marker976	94.632	37877316	3	0	3	3	3	3	1	0	0	3	3	3	1	1	1	3	0	3	0	1	3	3	1	3	1	3	0	3	3	3	3	3	3	3	3	3	3	3	3	3	1	3	3	3	3	3
11	Marker977	98.6454	20495685	3	0	3	3	3	3	1	3	3	3	3	0	3	1	1	3	1	3	3	1	3	3	0	0	1	3	0	3	3	3	3	3	3	3	3	3	3	3	3	3	1	3	3	3	3	3
11	Marker978	99.9414	24046467	3	3	3	3	3	3	1	0	3	3	3	0	3	1	1	3	1	3	0	1	3	3	1	0	1	3	3	3	3	0	3	3	3	3	3	3	3	3	3	3	1	3	3	3	3	3
11	Marker979	99.9414	27263288	3	0	3	3	3	3	1	3	3	3	3	0	3	1	1	3	1	3	3	1	3	0	1	1	1	3	0	3	3	3	3	3	3	3	3	3	3	3	3	0	0	3	3	3	3	3
11	Marker980	99.9414	23924684	0	0	3	3	3	3	1	3	0	3	0	0	3	1	1	3	1	3	0	1	3	3	1	0	1	3	0	3	0	3	3	3	3	3	3	3	3	3	3	3	1	3	3	3	3	3
11	Marker981	99.9414	25761383	3	0	3	3	3	3	1	3	3	3	3	3	0	1	1	3	1	3	0	1	3	3	1	1	1	3	3	3	3	3	3	3	3	3	3	3	3	3	3	0	1	3	3	0	3	3
11	Marker982	102.146	27915673	0	0	3	0	3	3	0	0	0	3	3	0	1	1	1	3	1	3	3	1	3	3	1	0	0	3	0	3	3	3	3	3	3	1	3	3	3	3	3	3	1	1	3	3	3	3
11	Marker983	103.342	16497875	3	0	3	3	3	3	1	3	3	3	3	0	0	1	1	3	1	3	3	1	3	3	1	1	1	3	3	3	3	3	3	3	3	3	3	3	3	3	3	3	0	3	3	3	3	3
11	Marker984	103.342	19918287	3	0	3	3	3	3	1	0	0	3	3	0	1	1	1	3	1	3	3	1	3	3	1	1	1	3	3	3	3	3	3	3	3	3	3	3	3	3	3	3	1	3	3	3	3	3
11	Marker985	103.342	24951682	0	0	0	3	3	3	0	3	0	3	3	0	1	1	1	3	1	3	0	1	3	3	1	0	1	3	0	3	3	3	3	3	3	3	3	3	3	3	3	3	1	3	3	3	3	3
11	Marker986	108.416	28430920	0	0	3	3	3	3	1	1	3	3	3	0	1	1	1	3	1	3	0	1	3	3	1	1	1	3	0	3	3	3	3	3	3	3	3	3	3	3	3	1	1	3	3	3	3	3
11	Marker987	108.416	28430983	0	0	3	3	3	3	1	1	3	3	3	0	1	1	1	3	1	3	0	1	3	3	1	1	1	3	0	3	3	3	3	3	3	3	3	3	3	3	3	1	1	3	3	3	3	3
11	Marker988	111.327	27844424	3	0	3	3	3	3	1	0	3	3	3	0	3	1	1	3	1	3	3	1	3	3	1	1	1	3	0	3	3	3	3	3	3	3	3	3	3	3	3	1	1	3	3	3	3	3
11	Marker989	111.327	18300104	3	0	3	3	3	3	1	0	0	3	3	0	3	1	1	3	1	3	3	1	3	3	1	0	1	3	0	3	3	3	3	3	3	3	3	3	3	3	3	1	1	3	3	3	3	3
11	Marker990	111.327	40594213	3	0	3	3	3	3	0	0	0	3	3	0	3	1	1	3	1	3	3	1	3	3	1	1	1	3	0	3	3	3	3	3	3	3	3	3	3	3	3	1	1	3	3	3	3	3
11	Marker991	111.327	27460671	3	0	3	3	3	3	1	0	0	3	3	3	0	1	1	3	1	3	3	1	3	3	1	0	1	3	0	3	3	3	3	3	3	3	3	3	3	3	3	1	1	3	3	3	3	3
11	Marker992	114.859	23145600	3	0	3	3	3	3	1	1	3	3	3	0	1	1	3	3	1	3	3	1	3	3	1	1	1	3	0	3	3	3	3	3	3	3	3	3	3	3	3	3	1	3	3	3	3	3
11	Marker993	114.859	23500357	3	0	3	3	3	3	1	0	0	1	0	0	1	1	1	3	1	3	0	1	3	3	1	1	1	3	0	3	3	3	3	3	3	3	3	3	3	3	3	3	1	3	3	3	3	3
11	Marker994	114.859	23500374	3	0	3	3	3	3	1	0	0	3	0	0	1	1	1	3	1	3	0	1	3	3	1	1	1	3	0	3	3	3	3	3	3	3	3	3	3	3	3	3	1	3	3	1	3	3
11	Marker995	116.277	23860301	3	0	0	3	3	3	1	1	0	3	3	0	1	1	1	3	1	3	0	1	3	3	1	0	1	3	0	3	3	3	3	3	3	3	3	3	3	3	3	3	1	3	3	1	3	3
11	Marker996	120.234	13148417	3	0	3	3	3	3	1	0	1	3	3	3	0	1	0	3	1	3	3	1	3	1	1	3	1	3	0	3	3	3	3	3	3	3	3	3	3	3	3	0	1	3	0	3	3	3
11	Marker997	120.234	19935821	3	0	3	0	3	3	0	0	1	3	3	3	3	1	1	3	1	3	0	1	3	1	1	0	1	3	0	3	3	3	3	3	3	3	3	3	3	3	3	1	1	3	3	3	3	3
11	Marker998	123.376	48222643	0	0	3	3	3	3	1	0	0	3	0	0	3	1	3	3	3	3	0	1	3	1	1	3	1	3	0	3	3	3	3	3	3	3	3	3	3	3	3	0	1	3	3	3	3	1
11	Marker999	125.858	21062794	3	0	3	3	3	3	1	0	0	3	3	3	3	1	3	3	0	3	3	1	3	3	1	1	1	3	0	3	3	3	3	3	3	3	3	3	0	3	3	3	1	3	3	3	3	3
11	Marker1000	125.858	45043111	3	0	3	3	3	3	1	0	0	3	3	0	3	1	3	3	3	3	3	1	3	3	1	1	1	3	0	3	3	3	3	3	3	3	3	3	3	3	3	0	1	3	3	3	3	3
11	Marker1001	127.025	46425840	3	0	3	3	3	0	0	0	0	3	3	0	1	1	3	3	3	3	0	1	3	0	1	1	3	3	0	3	3	3	3	3	3	3	3	3	3	3	3	3	1	3	3	3	3	3
11	Marker1002	129.71	31602233	0	0	3	3	0	3	1	0	0	0	3	0	1	1	1	3	1	3	0	1	3	3	1	0	1	3	0	3	3	3	3	3	3	3	3	3	1	3	3	3	1	3	3	0	3	3
11	Marker1003	131.92	25600289	0	0	3	0	0	3	1	0	1	0	0	0	1	1	1	3	1	3	0	1	3	0	1	1	1	0	0	0	3	3	3	3	3	3	3	3	1	3	3	0	1	0	3	3	3	3
11	Marker1004	132.851	21119986	3	0	3	3	3	3	1	1	0	3	3	0	1	1	1	3	1	3	3	1	3	3	1	1	1	3	0	3	3	3	3	3	3	3	3	3	3	3	3	1	1	3	3	3	3	3
11	Marker1005	132.851	25851392	0	0	3	3	3	3	1	0	0	3	0	0	1	1	1	3	1	3	3	1	3	3	1	1	1	3	0	3	3	3	3	3	3	3	3	3	3	3	3	1	1	3	3	3	3	3
11	Marker1006	136.002	22479442	0	0	3	3	3	3	1	0	3	3	3	0	3	1	1	3	1	3	0	1	1	3	1	1	0	3	3	3	3	3	3	3	3	3	3	3	3	3	3	3	1	3	3	3	3	3
11	Marker1007	136.002	25864239	3	0	0	3	3	3	1	0	3	3	3	0	3	1	1	3	1	3	0	1	3	3	1	1	1	3	0	3	3	3	3	3	3	3	3	3	3	3	3	3	1	3	3	3	3	3
11	Marker1008	139.014	20495615	3	0	0	3	3	3	1	3	3	3	3	0	3	1	1	3	1	3	3	1	3	3	0	0	1	3	0	3	3	3	3	3	3	3	3	3	3	3	3	3	1	3	3	3	3	3
11	Marker1009	143.677	20704533	0	0	3	3	3	3	1	0	3	0	3	0	1	1	0	3	1	1	3	1	3	3	1	1	1	3	0	3	3	3	3	3	3	3	3	3	3	3	3	3	1	3	3	3	3	3
11	Marker1010	143.677	20704591	3	0	3	3	3	3	1	0	3	0	3	0	1	1	0	3	1	1	3	1	3	3	1	1	1	3	0	3	3	3	3	3	3	3	3	3	3	3	3	3	1	3	3	3	3	3
11	Marker1011	143.677	20704494	0	0	3	3	3	3	1	0	3	0	3	0	1	1	0	3	1	1	3	1	3	3	1	1	1	3	0	3	3	3	3	3	3	3	3	3	3	3	3	3	1	3	3	3	1	3
11	Marker1012	149.428	23981861	0	0	0	3	3	3	0	3	0	0	3	0	1	1	1	3	1	3	3	1	3	3	1	1	1	3	0	3	3	3	3	3	3	3	3	3	0	3	3	3	1	3	1	3	3	3
11	Marker1013	151.779	16512013	3	0	3	3	3	0	0	1	0	3	3	0	1	1	1	3	1	3	0	1	3	3	1	1	1	3	0	3	3	3	3	3	3	3	3	3	3	3	3	1	1	3	1	3	3	3
11	Marker1014	151.779	16511906	3	0	3	3	3	0	1	1	3	3	3	0	1	1	1	3	1	3	0	1	3	3	1	1	1	3	0	3	3	3	3	3	3	3	3	3	3	3	3	1	1	3	1	3	3	3
11	Marker1015	152.958	24065991	3	0	0	0	3	3	1	0	0	0	0	0	1	1	1	1	1	3	0	1	3	3	1	1	1	3	0	3	3	3	3	3	3	3	3	3	3	3	3	1	1	3	3	3	3	3
11	Marker1016	154.256	38788817	3	0	0	3	3	0	1	1	3	3	3	0	1	1	1	3	1	3	0	1	3	3	1	1	1	3	0	3	3	3	3	3	3	0	3	3	3	3	3	1	1	3	3	3	3	3
11	Marker1017	154.256	21889077	3	0	3	3	3	3	1	0	3	3	3	3	1	1	1	3	1	3	0	1	3	0	1	0	1	3	0	3	3	3	3	1	3	3	3	3	3	3	3	1	1	3	3	3	3	3
11	Marker1018	156.041	18694828	3	0	3	3	3	3	1	1	1	3	3	0	1	1	1	3	1	3	3	1	3	3	1	1	1	3	0	3	3	3	3	1	3	3	3	3	1	3	3	1	1	3	3	3	3	3
11	Marker1019	158.37	13271554	3	0	3	3	3	3	1	1	1	3	3	0	1	1	1	3	1	3	3	1	3	3	1	1	1	3	0	3	3	3	3	3	3	3	3	3	3	3	3	3	1	3	3	1	3	3
11	Marker1020	158.37	13271517	3	0	3	3	3	3	1	1	1	3	3	0	1	1	1	3	1	3	3	1	3	3	1	1	1	3	0	3	3	3	3	3	3	3	3	3	3	3	3	3	1	3	3	3	3	3
11	Marker1021	158.37	18703242	3	0	3	3	1	3	1	1	1	3	3	0	1	1	1	3	1	3	0	1	3	0	1	1	0	3	0	3	3	3	3	3	3	3	3	3	3	3	3	1	1	3	3	3	3	3
11	Marker1022	163.144	25573522	3	0	3	0	1	3	1	3	0	3	3	0	1	1	1	3	1	3	3	1	3	3	1	1	1	3	0	3	1	3	3	3	1	3	3	3	3	3	1	1	1	3	3	3	1	3
11	Marker1023	163.144	24101575	3	0	3	0	0	0	1	3	0	3	3	0	1	1	1	3	1	3	0	1	1	3	1	1	1	3	0	3	3	3	3	3	3	3	1	3	3	3	3	3	1	3	3	3	3	3
11	Marker1024	163.144	23308412	0	0	3	3	3	0	0	0	1	3	3	0	1	1	1	3	1	3	0	1	3	3	1	1	1	3	0	3	3	3	3	3	3	3	1	3	3	3	3	3	1	3	3	3	3	3
11	Marker1025	164.509	17550119	3	0	3	3	3	3	1	0	0	3	3	0	1	1	1	3	1	3	3	1	3	3	1	0	1	3	0	3	3	3	3	3	3	3	3	3	3	3	3	3	1	3	3	0	3	3
11	Marker1026	164.509	17550144	3	0	3	3	3	3	0	3	0	3	3	0	1	1	1	1	1	3	3	1	3	3	1	0	1	3	0	3	3	3	3	3	3	3	3	3	3	3	3	3	1	3	3	0	3	3
11	Marker1027	164.509	32562060	3	0	3	0	3	3	1	0	0	3	3	3	1	1	1	3	1	3	0	1	3	3	1	1	1	0	0	3	3	3	3	3	3	3	3	3	3	3	3	0	1	3	3	3	3	3
11	Marker1028	168.1	28932425	0	0	3	3	3	3	1	0	1	3	0	0	0	1	1	3	1	3	0	1	3	3	1	1	1	3	0	3	3	3	3	3	3	3	3	3	3	3	3	1	1	1	3	0	3	3
11	Marker1029	169.388	25600271	3	0	3	3	3	3	1	3	0	3	3	0	1	1	1	3	1	3	0	1	3	3	1	1	1	3	0	3	3	3	3	3	3	3	3	3	3	3	3	1	1	1	3	3	3	3
11	Marker1030	169.388	23540001	3	0	3	0	3	3	1	3	0	0	3	0	1	1	1	3	1	3	0	1	3	3	1	1	1	1	0	3	3	3	3	3	3	3	3	3	3	3	3	1	1	1	3	3	3	3
11	Marker1031	169.388	23540017	3	0	3	0	3	3	1	3	0	0	3	0	1	1	1	3	1	3	0	1	3	3	1	1	1	1	0	3	3	3	3	3	3	3	3	3	3	3	3	1	1	1	3	3	3	3
11	Marker1032	170.815	33898496	0	0	0	3	3	3	1	1	1	3	3	0	1	1	1	3	1	3	0	1	3	3	1	1	1	3	0	3	3	3	3	3	3	3	3	3	3	3	3	1	1	3	3	3	3	3
11	Marker1033	170.815	29133327	3	0	3	0	3	3	1	0	0	3	3	0	1	1	1	3	1	3	3	1	3	3	1	1	1	0	0	3	3	3	3	3	3	3	3	3	3	3	3	0	1	3	3	3	3	3
11	Marker1034	170.815	40704228	0	0	3	3	3	0	1	0	0	3	3	0	1	1	1	1	1	3	0	1	3	3	1	0	1	3	0	3	3	3	3	3	3	1	3	3	3	3	3	1	1	3	3	3	3	3
11	Marker1035	171.782	28334546	3	0	3	3	3	3	1	0	1	3	0	0	1	1	1	3	0	3	3	1	3	3	1	1	1	3	0	3	3	3	3	3	3	3	3	3	3	3	3	1	1	3	3	3	3	3
11	Marker1036	175.774	18120686	3	0	3	3	3	1	0	0	0	3	0	0	1	1	1	3	1	3	3	1	3	3	1	0	1	3	0	3	3	3	3	3	3	3	1	3	3	3	3	1	1	3	3	1	3	3
11	Marker1037	175.774	29080467	3	0	3	0	3	3	1	0	0	0	3	3	1	1	1	3	1	3	3	1	0	1	1	1	1	3	0	3	3	3	3	3	3	3	1	3	3	3	3	3	1	3	3	3	3	3
11	Marker1038	175.774	29080506	0	0	3	0	3	3	1	0	0	0	3	3	1	1	1	3	1	3	3	1	0	1	1	1	1	3	0	3	3	3	3	3	3	3	1	3	3	3	3	3	1	3	3	3	3	3
11	Marker1039	177.479	20136347	3	0	3	0	3	0	1	0	0	0	3	0	0	1	1	3	1	3	3	1	3	3	1	1	1	3	0	3	3	3	3	3	3	3	3	3	3	3	3	3	1	3	3	0	3	3
11	Marker1040	177.479	30980928	0	0	3	0	3	3	1	0	0	0	3	0	1	1	1	3	1	3	3	1	3	3	1	1	1	3	0	3	3	3	3	3	3	3	3	3	3	3	3	1	1	3	3	1	3	3
11	Marker1041	177.479	30980888	0	0	3	0	3	3	1	0	0	0	3	0	1	1	1	3	1	3	3	1	3	3	1	1	1	3	0	3	3	3	3	3	3	3	3	3	3	3	3	1	1	3	3	1	3	3
11	Marker1042	180.574	40707502	0	0	3	0	3	3	1	3	0	3	3	0	3	1	1	3	1	3	0	1	3	3	1	0	1	3	0	3	3	3	3	3	3	3	3	3	3	3	3	1	1	3	3	3	3	3
11	Marker1043	181.614	22905942	0	0	3	3	3	0	1	3	0	3	3	0	0	1	1	3	1	3	0	1	3	3	1	1	1	3	0	3	3	3	3	3	3	3	3	3	3	3	3	1	0	3	3	3	3	3
11	Marker1044	181.614	23924984	3	0	3	3	3	3	1	0	0	3	3	0	0	1	1	3	1	3	3	1	3	3	1	1	1	3	0	3	3	3	3	3	3	3	3	3	3	3	3	0	1	3	3	3	3	3
11	Marker1045	183.064	28258421	3	0	3	3	3	3	1	0	3	3	3	3	0	1	1	3	1	3	0	1	3	3	1	1	1	3	0	3	3	3	3	3	3	3	3	3	3	3	3	1	1	3	3	3	3	3
11	Marker1046	186.527	21939311	0	0	0	0	3	0	1	0	3	3	0	0	3	1	1	3	1	3	3	1	3	3	3	1	1	3	0	3	3	3	3	3	3	3	1	3	3	3	3	1	1	3	3	3	3	3
11	Marker1047	186.527	21939439	0	0	0	0	3	0	3	0	0	3	0	0	3	1	1	3	1	3	3	1	3	3	3	1	1	3	0	3	3	3	3	3	3	3	3	3	3	3	3	1	1	3	3	3	3	3
11	Marker1048	189.317	19932553	0	0	3	3	3	3	1	0	0	3	3	0	3	1	1	3	1	3	0	1	1	3	1	1	0	3	0	0	3	3	3	3	3	3	3	3	3	3	3	1	1	3	3	3	3	3
11	Marker1049	190.183	18248396	0	0	3	3	3	3	0	3	0	3	3	0	3	1	1	1	1	1	0	1	3	3	1	0	1	3	0	3	3	3	3	3	3	3	3	3	3	3	3	1	1	3	3	3	3	3
11	Marker1050	195.337	34549517	3	0	0	3	3	0	0	3	0	3	0	0	1	1	1	3	1	3	3	1	3	3	1	0	1	3	0	3	3	1	3	0	3	3	0	3	1	3	3	3	1	3	3	3	3	3
11	Marker1051	195.337	20854412	0	0	3	3	3	3	1	0	0	3	3	0	1	1	1	3	1	3	1	1	3	1	1	1	1	3	0	3	3	0	3	3	3	3	3	3	3	3	3	3	1	3	3	3	3	3
11	Marker1052	196.921	35397114	0	0	3	3	3	3	1	3	0	3	0	3	1	1	1	3	1	3	0	1	3	3	1	0	1	3	0	3	3	0	3	3	3	3	3	0	3	3	3	3	1	3	3	3	3	3
11	Marker1053	196.921	23463422	0	0	3	3	3	3	0	3	0	3	3	0	0	1	1	3	1	3	0	1	3	3	1	1	1	3	3	3	3	1	3	3	3	3	3	3	3	3	3	3	1	3	3	0	3	3
11	Marker1054	198.058	23543316	0	0	3	3	3	3	1	3	0	3	3	0	1	1	1	3	1	3	3	1	3	3	1	1	1	3	3	3	3	1	3	3	3	1	3	3	3	3	3	3	1	3	3	3	3	3
11	Marker1055	199.123	26667120	3	0	3	3	3	0	0	0	3	3	0	0	1	1	1	3	1	3	3	1	3	3	1	0	1	3	0	3	3	3	3	3	3	1	3	3	3	3	3	0	1	3	3	0	3	3
11	Marker1056	200.96	28405389	0	0	0	0	3	3	0	3	1	3	0	0	3	1	1	3	1	3	0	1	3	3	1	1	1	3	0	3	3	0	3	3	3	1	3	3	3	3	3	0	1	3	3	3	3	3
11	Marker1057	200.96	28405404	0	0	0	0	3	3	0	3	1	3	0	0	3	1	1	3	1	3	0	1	3	3	1	1	1	3	0	3	3	0	3	3	3	1	3	3	3	3	3	0	1	3	3	3	3	3
11	Marker1058	204.773	30859275	3	0	3	3	3	0	3	3	3	3	3	0	3	1	1	3	1	3	0	1	3	3	1	0	1	3	0	3	3	3	3	3	3	3	3	3	3	3	3	3	3	1	3	3	3	3
11	Marker1059	204.773	30859261	3	0	3	3	3	0	3	3	3	3	3	0	3	1	1	3	1	3	0	1	3	3	1	0	1	3	0	3	3	3	3	3	3	3	3	3	3	3	3	3	1	1	3	3	3	3
11	Marker1060	210.345	37045361	0	0	3	0	0	0	0	3	0	3	0	0	0	1	1	3	1	3	0	1	3	3	1	1	1	3	0	3	3	3	3	3	3	3	3	3	3	3	3	1	1	3	3	0	3	3
11	Marker1061	210.345	41429322	0	0	3	0	3	0	0	0	0	0	3	3	1	1	1	3	1	3	0	1	3	3	1	1	1	0	0	3	3	3	3	1	3	0	3	3	3	3	3	1	1	3	3	3	3	3
11	Marker1062	212.069	41429383	0	0	3	0	3	0	0	3	0	3	3	3	1	1	1	3	1	3	0	1	3	3	1	1	1	0	0	3	3	3	3	1	3	0	3	3	3	3	3	1	1	3	3	3	3	3
11	Marker1063	214.039	27313107	3	0	3	3	3	3	0	0	0	3	3	0	1	1	0	3	1	3	0	1	0	3	1	1	1	3	0	3	3	3	3	3	3	3	3	3	3	3	3	1	1	3	3	3	3	3
11	Marker1064	214.039	32562119	3	0	3	0	3	3	1	0	0	3	3	3	1	1	1	3	1	3	0	1	3	3	1	1	1	0	0	3	3	3	3	3	3	3	3	3	3	3	3	1	1	3	3	3	3	3
11	Marker1065	214.039	27313126	3	0	3	3	3	3	0	0	0	3	3	0	1	1	0	3	1	3	0	1	0	3	1	1	1	3	0	3	3	3	3	3	3	3	3	3	3	3	3	1	1	3	3	3	3	3
11	Marker1066	214.929	27313193	3	0	3	3	3	3	0	0	0	3	3	0	1	1	0	3	1	3	0	1	0	3	1	1	1	3	0	3	3	3	3	3	3	3	3	3	3	3	3	1	1	3	3	3	3	3
11	Marker1067	220.015	25925988	3	0	3	3	1	3	1	0	3	3	3	0	3	1	1	3	1	3	0	1	3	3	1	1	1	3	0	3	3	3	3	3	3	3	1	3	3	3	3	3	1	3	3	3	3	3
11	Marker1068	220.015	32330207	3	0	3	3	3	3	1	0	0	3	3	0	0	1	1	3	1	3	0	1	3	3	1	1	1	3	0	3	3	3	3	3	3	3	3	3	3	3	3	3	1	3	3	3	3	3
11	Marker1069	220.015	27542687	3	0	3	3	3	3	1	0	0	0	3	0	3	1	1	3	1	3	0	1	3	3	1	1	1	3	0	3	3	3	3	3	3	3	3	3	3	3	3	3	1	3	3	3	3	3
11	Marker1070	222.665	6572649	3	0	3	3	3	3	1	3	0	3	0	0	0	1	0	3	1	3	0	1	3	3	1	1	1	3	0	3	3	3	3	3	3	3	3	3	3	3	3	3	1	3	3	3	3	3
11	Marker1071	223.916	8543011	0	0	3	3	3	3	1	3	0	3	3	0	3	1	0	3	0	3	0	1	3	3	3	0	1	3	0	3	3	3	0	3	3	3	3	3	3	3	3	3	1	3	3	3	3	3
11	Marker1072	225.193	5790208	0	0	0	3	3	3	0	3	0	3	3	3	3	1	0	3	1	3	0	1	3	3	1	1	1	3	0	3	3	3	3	3	3	3	3	3	3	3	3	3	3	3	3	3	3	3
11	Marker1073	225.193	5386183	3	0	3	3	3	3	1	0	0	0	3	0	3	1	1	3	1	3	0	1	3	3	1	0	1	3	0	3	0	3	3	3	3	3	3	3	3	3	3	3	3	3	3	3	3	3
11	Marker1074	226.056	5790322	0	0	0	3	3	3	0	0	0	3	3	3	3	1	0	3	1	3	0	1	3	3	1	0	1	3	0	3	3	3	3	3	3	3	3	3	3	3	3	3	3	3	3	0	3	3
11	Marker1075	235.953	25993219	0	0	3	0	3	3	0	3	0	3	3	0	3	1	1	3	1	3	0	1	3	3	1	1	1	3	0	3	3	3	3	3	3	3	3	3	3	3	3	1	1	3	3	3	3	3
11	Marker1076	236.975	24066057	1	0	0	0	3	3	1	0	1	0	0	0	1	1	1	3	1	3	0	1	3	3	1	1	1	3	0	3	3	3	3	3	3	3	3	3	3	3	3	1	1	3	3	3	3	3
11	Marker1077	247.065	16394057	0	0	3	3	3	3	1	0	0	3	3	0	1	1	1	3	1	3	1	1	3	1	1	3	1	3	3	3	3	1	3	3	3	3	3	3	3	3	3	3	1	3	3	3	3	3
11	Marker1078	247.065	16393926	3	0	3	3	3	3	1	1	0	3	3	0	1	1	1	3	1	3	1	1	3	1	1	3	1	3	3	3	3	1	3	3	3	3	3	3	3	3	3	3	1	3	3	3	3	3
11	Marker1079	252.858	23996098	3	0	3	3	3	3	1	1	0	3	3	0	1	1	1	3	1	3	1	1	3	3	1	3	1	3	3	3	3	3	3	3	3	3	3	3	3	3	3	3	1	1	3	3	3	3
11	Marker1080	255.452	15834028	0	0	3	3	3	3	1	1	1	3	3	0	1	1	3	3	1	3	0	1	3	3	1	1	1	3	0	3	3	3	3	3	1	3	3	3	3	3	3	1	1	1	1	3	3	1
11	Marker1081	259.599	27066438	0	0	3	3	3	3	1	0	0	3	3	3	1	1	1	3	1	3	0	1	3	3	1	0	1	3	0	3	3	3	3	3	3	3	3	3	3	3	3	1	1	3	3	3	3	3
11	Marker1082	259.599	23416042	0	0	3	3	3	3	0	0	3	3	3	0	1	1	1	3	1	3	0	1	3	3	1	0	1	3	0	3	3	3	3	3	3	3	3	3	3	3	3	1	1	3	3	3	3	3
11	Marker1083	260.853	24047981	3	0	3	3	3	0	0	1	0	3	0	0	3	1	1	3	1	3	0	1	3	3	1	1	1	3	0	3	3	3	3	3	3	3	3	3	3	3	3	1	1	3	3	3	3	3
11	Marker1084	263.043	30811625	0	0	3	3	0	0	0	1	0	0	0	0	3	1	1	3	1	3	0	1	3	3	1	1	1	3	0	3	3	3	3	3	3	3	0	3	3	3	3	3	1	3	3	3	3	3
11	Marker1085	263.043	40811662	0	0	3	0	0	3	1	1	3	0	3	0	3	1	1	3	1	3	0	1	3	3	1	0	1	3	0	3	3	0	3	3	3	3	3	3	3	3	3	1	1	3	3	3	1	3
11	Marker1086	270.936	23483202	0	3	3	3	3	3	1	0	0	3	3	0	1	1	1	3	1	1	3	1	3	3	1	0	0	3	0	3	3	3	3	3	3	3	3	3	3	3	3	3	1	3	3	3	1	3
11	Marker1087	270.936	23483174	0	3	3	3	3	3	1	1	0	3	3	0	1	1	1	3	1	1	3	1	3	3	1	0	0	3	0	3	3	3	3	3	3	3	3	3	3	3	3	3	1	3	3	3	3	3
11	Marker1088	270.936	23483123	0	3	3	3	3	3	1	1	0	3	3	0	1	1	1	3	1	1	3	1	3	3	1	0	3	3	0	3	3	3	3	3	3	3	3	3	3	3	3	3	1	3	3	3	3	3
11	Marker1089	275.272	24718119	3	0	3	3	3	3	1	0	3	3	0	0	1	1	1	3	1	3	0	1	3	3	1	1	3	3	0	3	3	3	3	3	3	3	3	3	3	3	3	3	1	3	3	3	3	3
11	Marker1090	275.272	22865412	3	0	3	0	3	3	1	0	0	3	3	0	1	1	1	1	1	3	0	1	3	3	1	1	1	3	0	3	3	3	3	3	3	3	3	3	3	3	3	3	1	3	3	3	3	3
11	Marker1091	279.269	7142145	3	0	3	3	3	3	1	3	0	3	3	0	0	1	1	1	1	3	0	1	3	3	1	0	1	3	0	3	3	0	0	3	3	3	3	3	3	3	3	3	0	3	3	3	3	3
11	Marker1092	280.865	7947132	3	0	3	3	3	3	1	3	0	3	3	0	1	1	1	3	1	3	3	1	3	3	1	1	1	3	0	3	3	1	0	3	3	3	3	3	3	3	3	1	1	3	3	3	3	3
11	Marker1093	281.843	7760831	3	0	3	3	3	3	1	3	0	3	3	0	0	1	0	3	1	3	3	1	3	3	1	0	1	3	0	3	3	1	0	3	3	3	3	3	3	3	3	3	1	3	3	3	3	3
11	Marker1094	281.843	8277713	0	0	3	3	3	3	0	0	0	3	0	0	0	1	3	3	1	3	3	0	3	3	1	0	1	3	0	3	3	3	0	3	3	3	3	3	3	3	3	3	0	3	3	3	3	3
11	Marker1095	285.293	9924922	0	0	0	0	0	3	0	0	0	3	0	0	0	1	0	3	1	3	0	1	3	3	1	1	1	3	0	3	3	1	0	3	3	3	3	3	3	3	3	0	1	3	3	3	3	3
11	Marker1096	286.873	9547224	0	0	3	0	3	3	1	0	0	0	3	0	0	1	3	3	1	3	3	1	3	3	1	0	1	3	0	3	3	1	3	3	3	3	3	3	3	3	3	0	1	3	3	3	3	3
11	Marker1097	288.38	23342896	0	0	0	0	3	0	0	3	0	3	3	0	0	1	3	3	1	3	0	1	3	3	1	1	1	0	0	3	3	3	3	3	3	3	0	3	3	0	1	3	1	3	3	3	3	3
11	Marker1098	288.38	15628909	0	0	3	0	3	0	0	0	0	3	0	0	1	1	3	3	1	3	3	1	3	3	1	0	1	3	0	3	3	3	3	1	1	3	3	3	3	3	3	0	0	3	3	3	3	3
11	Marker1099	291.642	17537533	0	0	3	3	3	0	1	0	0	3	0	0	1	1	1	3	1	3	0	1	3	3	1	1	1	3	0	3	1	3	3	1	3	3	1	3	0	3	3	3	1	3	3	3	1	3
11	Marker1100	298.634	31377252	3	0	3	3	3	3	1	0	0	3	0	0	3	1	1	3	1	3	0	1	3	3	1	0	1	3	0	3	3	0	3	3	3	3	3	3	3	1	3	3	1	3	3	3	3	3
11	Marker1101	298.634	31377204	3	0	3	3	3	3	1	0	0	3	0	0	3	1	1	3	1	3	0	1	3	3	1	0	1	3	0	3	3	0	3	3	3	3	3	3	3	1	3	3	1	3	3	3	3	3
11	Marker1102	303.798	25546362	0	0	3	0	3	3	1	0	0	0	0	0	1	1	1	3	1	3	3	1	3	3	1	0	1	3	0	3	3	3	1	3	3	3	3	3	3	3	3	1	1	3	3	3	3	3
11	Marker1103	308.714	28232367	3	0	3	3	3	3	1	3	3	3	3	0	1	1	1	3	1	3	0	1	3	3	1	0	1	3	3	3	3	3	1	3	3	3	3	3	3	3	3	1	1	3	3	3	3	3
11	Marker1104	308.714	28232471	3	0	3	3	3	3	1	3	3	3	3	0	1	1	1	3	1	1	0	1	3	3	1	0	1	3	3	3	3	3	1	3	3	3	3	3	3	3	3	1	1	3	3	3	3	3
11	Marker1105	316.286	21980262	1	0	3	3	3	3	1	1	3	3	3	0	1	1	1	3	1	3	1	1	3	3	1	1	1	3	3	3	3	3	3	0	3	3	0	3	3	3	3	1	1	3	3	3	3	0
11	Marker1106	344.156	33230948	3	0	3	3	3	3	3	3	3	3	3	0	3	3	3	3	1	3	1	3	3	3	3	3	3	1	3	3	3	3	3	3	3	3	3	3	3	3	3	1	1	3	3	3	1	3
11	Marker1107	344.694	39289822	3	0	3	3	3	3	3	3	3	3	3	0	3	3	3	1	1	3	0	3	3	3	3	0	3	3	3	3	3	3	3	3	3	3	3	3	3	3	3	1	1	1	3	3	1	3
11	Marker1108	344.694	39347162	0	0	3	3	0	0	0	3	3	3	3	0	0	3	3	3	1	3	0	3	3	3	3	3	3	3	0	3	3	3	3	3	3	3	3	3	3	3	3	3	1	3	1	0	0	3
11	Marker1109	346.328	33250643	3	0	3	3	3	3	3	3	3	3	0	0	3	3	3	3	3	3	3	3	3	3	3	3	3	3	3	3	3	3	3	3	3	3	3	3	3	3	3	3	0	3	3	3	3	3
11	Marker1110	346.328	33353582	3	0	3	3	3	3	3	3	3	3	3	3	3	3	3	3	3	3	3	3	3	3	3	3	3	3	0	3	3	3	3	3	3	3	3	3	3	3	3	1	1	3	1	3	1	3
11	Marker1111	347.424	33053734	3	0	0	3	0	0	3	3	0	0	3	0	3	3	3	3	0	3	3	3	3	3	3	3	3	3	0	3	3	1	3	3	3	3	3	3	3	3	0	1	0	3	3	3	0	3
11	Marker1112	347.424	26342061	3	0	3	3	3	3	3	3	3	3	3	3	3	3	3	3	3	3	3	3	3	3	3	3	3	3	0	3	3	3	3	3	3	3	3	3	3	3	3	1	1	3	3	3	1	3
11	Marker1113	350.375	33122302	3	0	3	3	3	3	3	3	3	3	0	0	3	3	1	3	1	0	3	3	3	3	3	3	3	3	0	3	3	3	3	3	3	3	3	3	3	3	3	0	1	3	3	3	1	3
11	Marker1114	355.334	22577551	0	0	0	0	0	3	3	3	0	3	0	0	3	3	1	3	1	3	0	3	3	1	3	3	3	3	0	3	3	3	3	3	0	3	3	3	1	3	3	3	0	3	3	3	1	3
[truncated: 47 more columns]

## Sheet: Pheno
Table S2. Phenotypic evaluation of resistance to angular leaf spot in plant growth stage V2, V3 and R8 (field).
ID	V2	V3	R8
AM 101	5.16667	1.66667	6
AM 102	6.83333	3.83333	4.5
AM 103	7.5	3.41667	7.5
AM 104	7.83333	2.41667	4.75
AM 105	6.33333	3.83333	5
AM 106	5.89	2.33333	7
AM 107	8.05667	4	5.5
AM 108	7.22333	3.33333	3.5
AM 109	7.28	4.5	3.25
AM 111	5.33333	3.58333	4
AM 112	7.66667	4.33333	5.25
AM 113	6	2.66667	6.25
AM 114	7.22333	4	8
AM 115	6	3.91667	3.5
AM 116	7.27667	3.16667	6.5
AM 117	5	3.33333	5.25
AM 119	4.33333	4	5.5
AM 120	5.11	4	6.25
AM 121	4.83333	1.83333	3
AM 122	3.9	4	3.75
AM 123	5.89	4.33333	6
AM 124	5.89	3.25	4
AM 125	5.16667	3.5	3
AM 126	5.77667	2.75	3.25
AM 127	6.89	2.5	4
AM 128	4.77667	3.08333	4.25
AM 129	5.33333	3.75	5.25
AM 130	5.55667	3.75	4
AM 134	6.83333	2.5	5.25
AM 135	7.33333	3.83333	5
AM 136	7.16667	3.41667	2.5
AM 138	3.66667	1.83333	4.25
AM 139	6.66667	3.66667	3
AM 140	4.33333	4.91667	3.5
AM 141	2.72333	1.75	4.25
AM 142	5.5	3.16667	6.25
AM 143	7.83333	1.83333	2.75
AM 144	4.83333	3.75	6.25
AM 145	6.66667	4.16667	5.25
AM 146	7.16667	4.33333	5
AM 147	7	4	5.75
AM 148	7.88667	1.91667	5.75
AM 149	5.66667	4.41667	5
AM 150	7.22333	4.58333	6.5
AM 151	6.89	3.91667	3.25
AM 152	5.66667	2.5	4.75
AM 153	7.5	4.33333	3.25
AM 154	4.5	3.75	5.5
AM 155	6.55333	2.83333	4.25
AM 156	5.83333	4	6
AM 157	6.16667	4.25	6.75
AM 158	5.61	4.16667	6.25
AM 159	5.61	4.33333	3
AM 160	4.55333	2.75	4
AM 161	5	4.33333	3.5
AM 162	5.55667	4.75	5.25
AM 163	5.66667	4.16667	7.5
AM 164	4.55667	3.83333	5.25
AM 165	7.5	3.75	5.25
AM 166	6.83333	4.66667	4.25
AM 167	6.33333	2.16667	4
AM 168	6.72333	4.66667	4.5
AM 169	2.61333	1.66667	3.25
AM 170	7.83333	4.5	7.25
AM 171	7.72333	4.91667	4
AM 172	6.27667	4	5
AM 173	3.5	4	7.25
AM 174	7	4.91667	7.5
AM 175	5.11	4.16667	3.25
AM 176	6.16667	4.25	3.25
AM 177	6.27667	2.66667	3.75
AM 178	6.33333	2.83333	5.25
AM 180	6.33333	2.91667	5.5
AM 181	5.88667	6.08333	4
AM 182	6.83333	3	5.25
AM 183	6.66667	4.58333	5.25
AM 184	2.5	5	4
AM 185	6.44333	3.08333	3
AM 186	6	3.75	5.75
AM 187	5.78	4.83333	3.5
AM 188	4.22333	4.75	4
AM 189	7.5	4.75	3.75
AM 190	7.44333	4.25	4.25
AM 191	7.83333	3.66667	6.5
AM 192	5.66667	2.25	5.75
AM 193	5.5	3.5	6.75
AM 194	6.22333	4.41667	5.75
AM 196	5.77667	3.33333	4.75
AM 198	5.44333	2.91667	6.5
AM 199	5	2.91667	5.25
AM 200	6.16667	3.08333	5.5
AND 277	1.7	1.66667	1.5
IAC-Milênio	7.53333	5.33333	6
